# Supplementary material for: Tissue-resident macrophage survival depends on mitochondrial function regulated by SerpinB2 in chronic inflammation
Source: Nat Commun. 2026 Feb 12;17:1493. doi: 10.1038/s41467-026-69196-4 (PMC12902017; doi:10.1038/s41467-026-69196-4)
Supplement: Supplementary file 7 — Source Data [file 41467_2026_69196_MOESM7_ESM.xlsx]

## Sheet: Fig 1
		Fig 1B			Fig 1E							Fig 1F									Fig 1G							Fig 1I
		macs %			Name	Relative read counts (TPM) of genes						Name	Relative read counts (TPM) of genes								Name	Relative read counts (TPM)						Average TPM		Total avg TPM	expression %		expression % avg
		td Tomato+	td Tomato-			CX3CR1- CXCR2- macs			CX3CR1+ CXCR2+ macs				CD206- macs			CD206+ macs						CX3CR1- CCR2- macs			CX3CR1+ CCR2+ macs			CX3CR1- CCR2-	CX3CR1+CCR+-		CX3CR1- CCR2-	CX3CR1+ CCR2+	CX3CR1- CCR2-	CX3CR1+ CCR2+
		10	90		Fcna	1.26413	0.667417	1.06845	0.144014	0.176758	0.125518	Fcna	0.135116	0.143752	0.0957536	11.8253	8.17177	11.1956		Insulin resistance inducing pro-inflammatory genes	Cd74	0.59089	0.512696	0.530884	0.756079	1.1066	1.13732	0.544823	1	1.54482	35.2677	64.7323	31.6785	68.3215
		12	88		P2ry12	1.0763	0.610827	1.31287	0.471888	0.751716	0.613422	P2ry12	0.137928	0.12361	0.114409	3.15638	2.70826	3.2908			Itgax	0.125215	0.521243	0.279759	0.80069	0.870478	1.32883	0.308739	1	1.30874	23.5906	76.4094
		15	85		Ppp1r9a	1.13564	0.809932	1.05443	0.213594	0.458346	0.38388	Ppp1r9a	0.0874751	0.0926097	0.0977274	2.10838	2.19548	2.79355			Tnfrsf1b	0.578302	0.745959	0.737977	1.01887	0.982819	0.998307	0.687413	1	1.68741	40.7377	59.2623
		18	82		C2	1.13264	0.942898	0.924463	0.110232	0.255142	0.325341	C2	0.144892	0.129101	0.0999055	1.58543	1.5501	2.04702			Tnfsf9	0.403577	0.355443	0.299469	1.15426	0.882216	0.963529	0.35283	1	1.35283	26.0809	73.9191
		12	88		Spats2	0.899423	0.810643	1.28993	0.304094	0.662947	0.343591	Spats2	0.230635	0.20509	0.155952	1.80692	1.23106	1.85433			S100a4	0.62379	0.414552	0.648856	1.17419	0.971872	0.853934	0.562399	1	1.5624	35.9959	64.0041
		13	87		Spats2l	1.07102	0.878971	1.05001	0.502049	0.62312	1.3122	Spats2l	0.145997	0.132328	0.144295	1.22259	1.34409	1.40831			S100a6	0.731179	0.456537	0.788215	1.15361	0.963407	0.882983	0.658644	1	1.65864	39.7098	60.2902
		Fig 1C			Siglech	1.22841	0.591116	1.18047	0.167149	0.324464	0.252999	Siglech	0.102662	0.145301	0.124125	6.42044	5.38809	7.16471			H2-Aa	0.499725	0.454384	0.470394	0.790693	1.07844	1.13087	0.474834	1	1.47483	32.1958	67.8042
		Chimera % in VAT macs subsets			Clec5a	1.01407	0.670436	1.31549	0.807522	1.28532	0.973265	Clec5a	0.244761	0.275415	0.227815	1.39157	1.52042	1.74685			H2-Ab1	0.47826	0.455066	0.432097	0.759144	1.06809	1.17277	0.455141	1	1.45514	31.2781	68.7219
					Clec10a	1.15167	0.730832	1.1175	0.342716	0.518142	0.419245	Clec10a	0.279346	0.26289	0.209055	1.50614	1.39917	1.64521			H2-DMa	0.525142	0.503331	0.52507	0.803677	1.06926	1.12706	0.517848	1	1.51785	34.1172	65.8828
		CX3CR1- CCR2-	CX3CR1+ CCR2+		Ptpn21	0.994976	0.853564	1.15146	0.444796	0.614302	0.393644	Ptpn21	0.237519	0.312913	0.19494	0.946298	1.01264	1.10284			H2-DMb1	0.436603	0.44251	0.402881	0.814137	1.05149	1.13437	0.427331	1	1.42733	29.9392	70.0608
					Ptpn13	0.8985	1.09926	1.00224	0.20862	0.310386	0.28741	Ptpn13	0.157834	0.143057	0.125802	0.894831	0.807264	0.83326			H2-DMb2	0.399937	0.472428	0.396722	0.80354	1.04536	1.1511	0.423029	1	1.42303	29.7273	70.2727
		50	0.93		Uaca	1.16778	0.717176	1.11504	0.149023	0.205549	0.159108	Uaca	0.136965	0.144322	0.131098	1.45618	1.14254	1.38907			H2-Eb1	0.481847	0.425038	0.431961	0.751738	1.07715	1.17111	0.446282	1	1.44628	30.8572	69.1428
		64.5	8.88		Fndc4	1.25285	0.481033	1.26612	0.211994	0.447761	0.152796	Fndc4	0.262466	0.265647	0.221751	1.20817	1.23055	1.66791			H2-Eb2	0.481133	0.326582	0.282977	0.71328	0.909342	1.37738	0.363564	1	1.36356	26.6628	73.3372
		46.7	3.68		Siglec1	1.09397	0.883418	1.02261	0.704675	1.12483	0.893371	Siglec1	0.215747	0.317046	0.210709	1.36637	1.55451	1.56028			Csf2ra	0.644579	0.816688	0.635834	0.868703	1.02483	1.10647	0.699034	1	1.69903	41.143	58.857
		0*	1.23		B3galnt1	1.10709	0.721269	1.17164	0.464837	0.690303	0.511729	B3galnt1	0.205952	0.196988	0.187774	1.22881	1.33504	1.36138			Ctss	0.487958	0.617251	0.493514	1.24319	0.757568	0.999264	0.532908	1	1.53291	34.7644	65.2356
		80.5	9.84		Emp1	1.09191	0.491059	1.41703	0.790216	0.820112	0.421926	Emp1	0.236805	0.282837	0.227337	1.15562	1.05224	1.26906			Ctsk	0.0680516	0.419563	0.378161	1.71221	0.867123	0.447276	0.288592	1.00296	1.29155	22.3446	77.6554
		72.2	8.45		Fzd6	0.823351	0.665939	1.51071	0.0122418	0.142905	0.516075	Fzd6	0.175109	0.153424	0.121427	1.03011	1.11106	1.29082			Igals3	0.27253	0.375234	0.308915	1.54947	0.671638	0.780004	0.318893	1.00308	1.32198	24.1225	75.8775
					Treml4	0.136037	0.158042	0.0392544	4.49586	2.77675	2.20827	Treml4	1.58322	1.15732	0.881716	0.195517	0.132241	0.110833		Insulin sensitivity enhancing anti-inflammatory genes	Cd 209a	1.34561	0.459224	1.19517	0.331601	0.568827	0.283255	1	0.394561	1.39456	71.7072	28.2928	72.3544	27.6456
					Klra17	0	0.225915	0.374085	1.60926	1.28774	1.52527	Klra17	1.8795	1.10567	0.94335	0.1215	0.177	0.15225			Cd 209b	1.29469	0.675882	1.02943	0.0849943	0.213596	0.0558247	1	0.118138	1.11814	89.4344	10.5656
					Spp1	0.0491772	0.201104	0.049719	5.99004	1.02175	1.52912	Spp1	0.873027	0.809288	0.833942	0.349222	0.544513	0.460397			Cd 209c	1.51993	0.600103	0.879972	0.15866	0.36832	0.184361	1	0.237114	1.23711	80.8333	19.1667
					Slamf7	0.49749	0.408179	0.594331	0.845501	1.18879	1.20381	Pkp3	1.23923	0.754006	1.03438	0.218077	0.102115	0.117115			Cd 209d	1.1199	0.980898	0.899203	0.0801865	0.168491	0.0484224	1	0.0990333	1.09903	90.9891	9.01094
					Slamf8	0.418989	0.532552	0.548459	0.813824	1.33996	1.82255	Slamf8	1.09215	0.992357	1.07167	0.390739	0.483634	0.478194			Cd 209e	1.15523	0.638208	1.20656	0.302449	0.349968	0.210846	1	0.287754	1.28775	77.6546	22.3454
					Traf1	0.36845	0.476214	0.518973	1.04745	1.2081	1.47087	Traf1	1.17391	0.992023	1.11065	0.39226	0.536275	0.415915			Cd 209f	1.16337	0.921711	0.914923	0.137271	0.248395	0.119288	1	0.168318	1.16832	85.5931	14.4069
					Klrd1	0.263216	0.150482	0.586302	1.24482	1.60274	1.12252	Klrd1	3.39844	2.00299	1.7874	0.196714	0.101143	0.145			Cd 209g	1.17142	0.924527	0.904049	0.134976	0.25424	0.124299	1	0.171172	1.17117	85.3846	14.6154
					Gpnmb	0.13311	0.568675	0.798215	2.96127	1.007	0.778963	Gpnmb	1.56721	1.90715	1.25141	0.474914	0.384418	0.486505			Dab2	0.936132	0.901793	1.16208	0.678735	0.904565	0.63721	1	0.74017	1.74017	57.4657	42.5343
																					Saa3	1.15137	1.01858	0.830051	0.173152	0.0741142	0.389167	1	0.212144	1.21214	82.4984	17.5016
					Fig 1H								Fig 1K				Fig 1L				Tgfbr2	0.805985	1.03804	1.15598	0.575329	0.792517	0.695424	1	0.687757	1.68776	59.2502	40.7498
					Genes relative expression in macs								CX3CR1+ CCR2+		CX3CR1- CCR2-		CCR2 macrophages-				Lyve1	1.26608	0.640242	1.09368	0.163693	0.322983	0.159247	1	0.215308	1.21531	82.2837	17.7163
					CX3CR1+ CCR2+	CX3CR1- CCR2-	CX3CR1+ CCR2+	CX3CR1- CCR2-	CX3CR1+ CCR2+	CX3CR1- CCR2-	CX3CR1+ CCR2+	CX3CR1- CCR2-	Lean/non-diabetic	Obese/ diabetic	Lean/non-diabetic	Obese/ diabetic	Lean/non-diabetic	Obese/ diabetic			Id2	0.750241	1.40696	0.8428	1.81612	1.47893	2.11423	1	1.8031	2.8031	35.6748	64.3252
																					Id3	0.90106	1.32552	0.773423	1.61282	1.21041	1.43795	1	1.42039	2.42039	41.3156	58.6844
					Cd 74		H2-Ab1		Cd209b		Lyve		30.8*	8	69.2*	92	18	4			Cd163	1.00761	0.781281	1.21111	0.331512	0.56783	0.217184	1	0.372175	1.37218	72.877	27.123
					0.522826	0.354233	0.843302	0.185904	0.106429	1.49418	0.106805	1.14014	7.92	24.2	92.08	75.8	11	6
					0.8584	0.349972	0.814151	0.658233	0.0136237	1.66583	0.136853	1.21233	2.03	13.5	97.97	86.5	6	8
					0.736381	0.517047	0.711718	0.0167788	0.0298234	0.346699	0.231017	0.36364	3.24	9.42	96.76	90.58	12	9
					0.505	0.540564	0.749172	0.109166	0.0445716	0.177458	0.163237	0.235951	6.93	13.6	93.07	86.4	10	5		Fig 1Q				Fig 1R		Fig 1S			Fig 1T
					0.4515	0.373998	0.808222	0.0925079	0.0335362	0.575209	0.101154	0.70697	7.81	6.15*	92.19	93.85*	12	7		Apoptotic macs (Cas 3+)				Caspase3+ resident macs / FOV		CX3CR1- CCR2- macs %			Ki67+ve CCR2-ve macs numbers
					0.9666	0.366829	1.0725	0.751086	0.033394	0.973699	0.0366144	0.745001					14	6		CX3CR1- CCR2-		CX3CR1+ CCR2+
					0.599706				0.033872	0.448511	0.00959809	0.275341					9	8		Lean/non-diabetic	Obese/ diabetic	Lean/non-diabetic	Obese/ diabetic	Lean/non-diabetic	Obese/ diabetic	CD	HFD	HFD withdrawal	HFD	HFD withdrawal
					1.19315				0.0077203	0.111421	0.0201803	0.303358					14	12
									0.0352974	0.254856	0.0339344						18	8		8.13	8.56	12.4	6.78	3	8	73.3	36.5	56.5	4	16
									0.121911	0.643453	0.0416025						16	12		2.92	10.3	8.74	9.57	1	4	73.3	40.9	55.1	2	11
					Tnfrsf1b		H2-DMa		Cd209c		Tgfb2						18	6		4.95	11.7	4.58	13.6	2	4	78.9	45.4	48.5	0*	20
					1.47381	0.537585	1.41395	0	0.232547	1.52115	0.520255	1.4181					8	9		2.33	18.1	7.84	21.8	3	9	64.6	49.7	45.5	12	14
					0.612962	0.643734	0.350982	0	0.328459	1.26123	0.800528	0.723492					12			3.65				2	7	63.3	50.7	65.2	17	18
					0.385613	0.614578	0.780485	0.00014372	0.0591703	0.612073	0.33385	0.461757					15							0	11	62.4	48.2	58.3	10	21
					0.282307	0.842887	0.330323	0	0.06224	0.230205	0.298179	0.275423												2	6	56	42.1	81.2	13	20
					0.528683	0.12471	0.322075	0	0.156192	0.948442	0.356274	0.887301		Fig 1M										3	5				5	0*
					0.616862	0.286277	1.10891	0	0.0843	1.08547	0.250858	1.56237		Lean/non-diabetic		Obese/ diabetic								3	9				6	7
									0	0.0838591	0.1246	0.400699		CX3CR1+ CCR2+ macs %		CX3CR1- CXCR2- macs %								6	4				4	8
									0.0163871	0.162488	0.0969592	0.761472		13	36.9	66.4	49.7							5	6				8	13
									0	0.289794	0.422466	0.409946		9.69	34.2	77.7	50.5							4	6
									0.307992	1.06338	0.600195	1.1744		7.69	41.9	79.5	43.1							3	7
					Tnfsf9		H2-DMb1		Cd209d		Id2			11.4	25.4	76.8	64							1	2
					1.04464	0	0.653308	0	0.134124	1.35963	0.502606	0.855781												6
					1.42434	0	0.453826	0	0.0793137	0.963444	0.458441	1.23812		Fig 1O			Fig 1P
					1.54423	0	0.945372	0.0141641	0.0739067	0.473636	0.240205	0.105132		CD	HFD months		Apoptotic VAT resident macs % (Annexin +ve)
					0.488251	0.14968	0.246535	0.314187	0.146095	0.376885	0.107788	0.0784932			2	4
					0.225222	0	1.43433	0.734203	0.0591145	0.954671	0.200991	0.126994					CD	HFD
					1.73744	0.471944	1.19586	0.183361	0.045638	0.854988	0.346192	0.415102		Monocyte derived macs %			8 weeks
									0.0653989	0.552698	0.433256	0.0627635		4.62963	83.6735	98.3333	12.5	26.2
									0.00584657	0.195027	0.12079	0.0611346		5.30303	82.6923	68.8525	12	18.2
									0.0172622	0.534297	0.280888	0.0721181		4.01786	84.2105	100	14.3	20.4
									0.0897531	1.33409	0.121687	0.204906			89.7436	90.3614	13	24.4
					S100a6		H2-DMb2		Cd209e		Id3					100	7.77	10.7*
					1.58664	0	0.263464	0	0.177272	0.425371	1.49309	0.855386		Resident macs %			16 weeks
					0.787696	0.0125922	1.51488	0	0.390781	1.89673	1.36393	1.64424		95.3704	16.3265	1.66667	8.13	6.56
					0.891767	0.382736	2.59535	0	0.524387	0.231703	0.965123	0.343201		94.697	17.3077	31.14754098*	2.92	10.3
					0.85448	0.0379446	0.00024747	0.0094171	0.230773	0.193236	0.465879	0.273222		95.9821	15.7895	0	4.95	11.7
					0.540532	0.152953	1.46128	1.29625	0.23275	0.320468	1.1375	0.197009			10.2564	9.63855	2.33	18.1
					0.591758	0	0.885387	0	0.457486	0.896732	0.804999	1.01922				0
										0.0919726	0.461606	0.0030663
										0.087893	0.543358	0.132692
										0.263014	0.335072	0.383369
										0.0962218	0.757996	0.501186		Fig 1J
					S100a4		H2-Eb1		Dab2		Cd209a			Genes relative expression values in macs used to generate the PCA plot
					1.28568	0.230928	0.558348	0.031888	0.82721	1.44443	0.445522	1.46742		Survival genes				Insulin sensitivity genes				ATM markers				Proinflammatory genes				Insulin resistance genes				MDM markers
					0.388622	0.332066	0.50724	0.0496129	0.761728	0.980216	0.071043	0.578284		CX3CR1- CCR2-		CX3CR1+ CCR2+		CX3CR1- CCR2-		CX3CR1+ CCR2+		CX3CR1- CCR2-		CX3CR1+ CCR2+		CX3CR1- CCR2-		CX3CR1+ CCR2+		CX3CR1- CCR2-		CX3CR1+ CCR2+		CX3CR1- CCR2-		CX3CR1+ CCR2+
					0.187392	0.0829175	1.3123	0.0115823	0.483561	0.568703	0.12747	0.460247
					0.230425	0.111161	1.03615	0.583999	0.403158	0.848184	0.196663	1.06957		0.830348	1.42306	0.156882	0.327464	1.34561	0.600103	0.084994	0.168491	1.26413	0.809932	0.144014	0.458346	0.321761	0.559021	1.42696	1.1794	0.505588	0.787066	0.921302	0.802132	0.49749	0.476214	0.845501	1.2081
					0.510906	0.114913	1.51448	0.00099174	0.295824	1.00177	0.193415	1.16288		0.883521	1.28362	0.274119	0.0589721	1.29469	0.980898	0.15866	0.349968	1.0763	0.942898	0.471888	0.255142	0.281565	0.507338	2.03655	1.23617	0.106617	0.371487	1.15697	0.883171	0.418989	0.150482	0.813824	1.60274
					0.559325	0.189454	0.67497	0.0283057	0.401771	1.40492	0.198712	0.446919		0.852475	0.822696	0.334634	0.15443	1.51992	0.638208	0.080187	0.248395	1.13564	0.810643	0.213594	0.662947	0.0959532	0.380626	1.92743	0.877053	0.485947	0.433029	1.29832	0.876567	0.36845	0.568675	1.04745	1.007
									0.173107	0.386125	0.119954	0.0613411		1.10805	1.96565	0.136894	0.0371346	1.1199	1.19517	0.302449	0.055825	1.13264	1.06845	0.110232	0.125518	0.245165	0.281856	1.79443	1.16694	0.335923	0.42969	1.32003	1.26907	0.263216	0.594331	1.24482	1.20381
									0.15922	0.337968	0.294302	0.728978		0.977125	0.799863	0.219627	0.0501894	1.15523	1.02943	0.137271	0.184361	0.899423	1.31287	0.304094	0.613422	0.318764	0.268126	1.08701	1.90114	0.518937	0.22533	1.29851	0.940903	0.13311	0.548459	2.96127	1.82255
									0.518837	0.493968	0.171419	1.14135		1.35092	0.722893	0.0707147	0.21068	0.459224	0.879972	0.213596	0.048422	0.667417	1.05443	0.176758	0.38388	0.396383	0.345026	0.992718	2.72843	0.550823	0.586601	0.809629	0.899546	0.408179	0.335923	1.18879	1.47087
									0.676497	1.38153				1.31921	1.2464	0	0.0667478	0.675882	0.899203	0.36832	0.210846	0.610827	0.924463	0.751716	0.325341	0.450309	0.247497	1.58817	2.0931	0.557277	0.235793	0.902125	0.796797	0.532552	0.371487	1.33996	1.12252
					H2-Aa		Csf2ra		Saa1					1.354	0.746491	0.1637	0.103274	1.16336	1.20656	0.134976	0.119288	1.09397	1.28993	0.690303	0.343591	0.452	0.300609	1.62	0.919387	0.340966	0.510613	0.869243	0.824927	0.136037	0.235793	1.04745	0.778963
					1.08699	0.747482	1.2429	0	0.692377	1.09695				0.992	0.889	0.412	0.231	0.921711	1.17142	0.173152	0.25424	1.10709	1.17164	0.012242	0.421926	0.351	0.211	1.32	1.44	0.412303	0.456664	0.825697	1.12396	0	0.158042	1.24482	1.2081
					1.07093	0.157339	0.374744	0	0.55483	1.46484				1.0367	1.412	0.11	0.31	0.914923	1.16207	0.163693	0.074114	1.09191	1.41703	0.142905	0.516075	0.551	0.178	1.0373	1.29	0.412152	0.351275	0.996419	1.3234	0.049177	0.225915	2.96127	1.60274
					1.1559	0.0676014	0.324634	0	0.43704	0.122715
					0.906721	0.190434	0.41783	0.988191	0.43704	0.0259269
					0.952358	0.518006	0.976609	0.69	0.102653	0.082968
					0.821909	1.11271	0.333486	0.48728	0.168581	0.541265
									0.177527	0.205373
									0.0228135	0.0039246
									0.279623	0.0545667
									0.431802	0.467894

## Sheet: Fig 2
	Fig 2B		Fig 2C									Fig 2F
	LysMcre/+ Chr2 fl/fl mice and light exposure (LE)		LysMcre/+ Chr2 fl/fl mice and light exposure (LE)									Genes relative expression in VAT
												LysMcre/+ Chr2 fl/fl mice and light exposure (LE)
	White (W)	Blue (B)	White (W)	Blue (B)	White (W)	Blue (B)	White (W)	Blue (B)	White (W)	Blue (B)		White (W)	Blue (B)	White (W)	Blue (B)	White (W)	Blue (B)	White (W)	Blue (B)	White (W)	Blue (B)
	CCR2- macrophages per VAT depot		Fasting blood glucose (mg/dl)		ITT (AUC)		Triglycerides (mMol)		Freeglycerol (mMol)			Ccl1		Ccl5		Cxcl2		Il-1b		Tnf-a
												0.098	0.351884	0.331156	1.38562	0.300155	0.685582	0.0532992	0.146376	0.163667	0.102396
	27111	18813	224	261	7245	9323	1.3	2.2	2.1	2		1.136	0.130026	0.375184	1.46118	0.123335	0.548871	0.0850644	0.42945	0.114023	0.232462
	50960	25903	192	259	8355	9923	1.8	1.8	1.6	2.1		0.0103131	0.565568	1.01753	1.29296	0.216459	0.793043	0.146061	1.19286	0.529467	0.243882
	33069	17100	134	243	6645	10718	1.4	1.7	0.94	2.1		0.7	1.51267	0.171482	1.49817	0.774761	0.690728	0.359951	0.799536	0.40119	0.68355
	41204	20111	110	224	8423	11190	1.4	2.8	1.9	3.2		0.1932	1.05853	0.829963	0.721575	0.646582	0.439504	0.0615532	1.85882	0.0638898	1.11599
	24476	13445	160	170	7358	13343	1.1	1.9	2.8	3.1		0.000137403	0.724419	0.6724	0.859473	0.257548	0.720863	0.692228	0.137396	0.100704	1.1496
	39698	9434	184	196	5858	9953	2.2	2.1	2.4	1.7		0.312	1.55456	0.238559	0.277698	0.98113	1.42977	0.052894	0.528907	0.187541	0.423594
			172	215	9135	10005	1.9	1.5	2.3	2.8		0.000175516	0.0112292	0.316306	1.88553	0.219101	1.00954	0.361576	0.30103	0.0213551	0.187284
			163	202	10350	13613	1.6	2.3	2.6	2.4		0.15829	0.557811	0.337871	0.341788	0.321447	0.17576	0.761302	0.822773	0.279182	0.90663
			186	184	11790	7755	1.4	1.4	1.7	2.3		0.00058526	0.00470104	0.353596	0.30168	0.34766	0.21322	0.222601	1.66957	0.0917262	0.80367
			148	164	6870	8865	1.6	2.7	1.5	2.7		0.0119556	0.582756	0.226828	0.727479	0.145904	0.20652	0.624	1.068	0.402	1.47
			142	208	5475	8318	0.9	2.9	1.7	2.1		0.00485172	0.22134	0.4104	0.639839	0.518978	0.506383	0.9648	1.568
			128	144	9150		1.7	3.1	1.2	1.9		0.00107226	0.0190263	0.37353	0.23031	0.280966	0.640424		0.5832
			138									0.179228	0.00609508	0.261276	0.412606	0.62624	1.01764		1.1372
	CCR2+ macrophages per VAT depot		GTT (AUC)		Serum insulin (ng/ml)		Freefatty acids (mMol)					0.0148291	0.0061424	0.193606	0.284097	0.45376	0.278693
													0.462296	0.328016	0.631612	0.136306	1.37545
	81222	100348	27555	41243	3.15	5.42	1.8	3.2						0.41631	0.731282		0.457458
	92028	116778	28118	36075	5.22	6.35	1.9	2.3						0.691724			0.529944
	71343	75804	30465	50003	2.89	8.21	1.8	2.2				Ccl2		Ccl7		Cxcl5		Il-6
	63928	63981	26370	45675	4.92	4.22	1.1	2.6				0.887493	0.617308	0.064457	0.469927	0	0.140022	0.367725	0.770857
	52625	96439	25253	41715	5.88	8.92	1.3	2.8				0.278583	0.81423	0.046453	0.581267	0.6625	0.0992925	0.542007	0.857374
	102352	82228	40260	48540	6.1	7.66	1.8	2.4				0.0877175	0.64604	0.174028	1.0348	0.465	0.330968	0.495282	0.586724
			24578	27128	3.66	7.44	2.1	2.8				0.337853	1.2302	0.02604	0.594542	0.0231239	0.12709	0.604928	0.895853
			43515	42143	4.22	8.42	2.1	1.8				0.285965	1.56907	0.589002	0.16158	0.313921	0.111537	0.961461	0.8128
			37800	37650	6.25	11.44	1.6	2.1				0.315705	0.90659	0.360787	0.452762	0.2235	0.2183	0.392743	0.42661
			36285	51615	4.88	6.89	1.2	3.1				0.210609	1.38803	0.0627585	0.971599	0.07969	0.912702	0.629845	1.31803
			21885	34410	7.33	9.64	2.4	1.6				1.23957	0.776525	0.0976782	0.0701825	0.12979	0.11644	0.87294	0.986469
							1.6	1.4				0.482632	1.77817	0.0345655	0.142438	0.00702245	0.0993105	0.2954	1.48
												0.572531	1.12241	0.827487	0.361412	0.134851	0.276846	0.786	0.98
														0.121749	0.377482	0.0180509	0.346062	0.478	0.678
	Fig 2D													0.695	1.04209	0.762034	0.755384	0.52	0.58
															1.1354	0.245693	1.15088
															0.39105	0.0214999	0.0964015
															0.440595	0.0440972	0.559819
															0.134623	0.0266823	0.186579
															0.865077	0.512766	0.846694
															1.19219	0.132673	0.998126
												Ccl3		Cxcl1		Cxcl10		Hmga2
												0.697275	0.86601	0.0106863	0.400929	0.08	0.114587	0.135734	0.277645
												0.173449	0.913239	0.0252346	0.294629	0.216	0.764563	0.438764	0.210448
												0.385957	0.8081	0.0619364	1.02791	0.0976875	0.887869	0.279556	0.46753
												0.107176	0.936353	0.193521	0.362279	0.41125	0.143144	0.167713	0.535509
												0.468727	0.450984	0.60258	0.163157	0.237895	0.07395	0.631214	0.257283
												0.311703	0.537171	0.120586	0.445314	0.0889375	0.273875	0.305252	0.711513
												0.1491	0.737727	0.204975	1.69666	0.0125801	0.611788	0.3808	0.455953
												0.197691	1.17846	0.421945	0.234429	0.15702	0.349781	0.3392	1.17588
												0.118025	1.04212	0.0183899	0.0772364	0.0498872	0.125212	0.19904	0.8992
												0.340236	0.497823	0.243193	0.159343	0.463407	0.37448	0.468	1.52568
												0.615679	0.27628	0.0169311	0.181329	0.0556327	0.299321		0.747947
												0.410296	0.633839	1.24151	0.474902	0.294615	0.827531
												0.154298	0.745866	0.31209	0.535791	0.689125	1.16579
												0.575519	0.207187	0.0287693	0.0700741	0.0889787	0.130385
												0.312165	0.377237	0.0701059	0.272328	0.164584	0.507427
												0.220544	0.205274	0.0381381	0.149331	0.0799919	0.253524
												0.146063	0.540921	0.784657	0.488766	0.765115	1.21819
												0.580143		0.183953	0.524494		1.27271
											Fig 2E
											Genes relative expression in VAT
											Gene name	LysMcre/+ Chr2 fl/fl mice and light exposure (LE)
												White (W)					Blue (B)
											Slc2a4	0.857088	0.321603	1.03445	1.4649	1.2616	0.174487	0.307329	0.162273	0.345005	0.600291
											Irs1	0.559914	1.17201	0.371734	0.0516164	1.11948	0.0999128	0.345889	0.404841	0.606567	0.754221
											Irs2	1.4656	1.0883	0.00882623	0.496256	0.616607	0.0072146	0.0527811	0.17509	0.0828677	0.0539366
											Irs3	0.958905	0.676714	0.0486661	1.23132	1.15084	1.43503	0.0514866	0.0958283	0.171072	0.540701
											Sfrp5	0.868865	1.47255	0.702565	1.38549	0.368865	0.0553409	0.0508661	0	0.109679	0.494997
											Adpn	1.48594	0.683197	0.778967	1.21023	1.45799	0.292544	0.297542	0.181424	0.385181	0.24741
											Ces1d	0.362567	0.00513361	0.0222495	0.959294	0.665085	0	0.0410898	0.0565185	0.537934	0.00908561
											Ces1e	1.41131	0.559667	0.861796	1.24993	1.48277	0	0	0	0.189051	0.0323136
											Abca1	0	7.3716e-05	0.00825144	0.520796	0.747114	0.00010053	0.00642534	0.00114725	0.255501	0
											Abca4	0.749207	1.49007	1.47273	1.38599	0.552029	0.216539	0.273658	1.20131	0.534166	0.420755
	MW marker		Kda								Abcg1	0.350658	0.0240874	1.44935	0.103158	1.4078	0.0633784	0	0	0	0.0592242
	Ladder band 1		250								Abcg4	0.569117	1.46565	0.836717	1.41944	0.538752	0.332711	0.169428	0.0437295	0.28201	0.263884
	Ladder band 2		130								Cd36	0.00548659	0.161361	0.164524	0.00196474	0.0317545	0.136107	0.291962	0.978108	1.44186	1.20582
	Ladder band 3		100								Msr1	0.0449993	0.0764	0.331086	0.0670027	0.115528	0.759756	1.46138	1.49339	0.77953	1.48432
	Ladder band 4		70								Olr1	0.0199136	0.0998435	0.0691464	0.108404	0.0682835	1.04877	0.401394	0.95267	1.36743	1.49995
	Ladder band 5		55
	Ladder band 6		35
	Ladder band 7		25
	Ladder band 8		15
	Ladder band 9		10

## Sheet: Fig 3
	Fig -3A								Fig -3B					Fig -3C
	proliferation genes	Name	Genes relative expression						Serpin B2 relative expression					Serpin B2 relative expression
			CX3CR1+CCR2+ macs			CX3CR1- CCR2- macs			liver	muscle	vat	CCR2-/- macs		adipocytes	B cells	T cells	DC	monos	Neutro	NK cells	VAT resident macs
		Tgfb2	0.156882	0.0707147	0.0371346	0.830348	1.35092	0.822696
		Gata1	0.274119	0	0.0501894	0.60273	0.467608	1.96565	5.61964e-06	0	0	0*		5.61964e-06	0.00134759	9.05321e-06	0	0.000864136	1.47252e-05	0	1.87602
		Gata2	0.334634	0.327464	0.21068	0.883521	1.31921	0.799863	0	0	0	1.88102e-05		0	0.00076044	3.2674e-06	0	0.00126863	1.6267e-05	0	1.48342
		Gata6	0.136894	0.0589721	0.0667478	0.852475	1.42306	0.722893	0	0	0	1.20142e-05		0	0.00098871	1.26507e-05	0	0.00183377	1.95418e-05	0	1.65636
		Pdgfc	0.243659	0.411813	0.265001	1.10805	0.645516	1.2464	0	0	0	9.4487e-05		0	0.00144057	3.95028e-06	6.18631e-06	0.00151936	1.39853e-05	0	0.981038
		Serpin B2	0.219627	0.15443	0.103274	0.977125	1.28362	0.746491
		Name	Relative expression beetween genes						Fig -3E		Fig -3F			Fig -3G		Fig -3H		Fig -3I		Fig -3J
			CX3CR1+CCR2+ macs			CX3CR1- CCR2- macs			Serpin B2 expression		Serpin B2 expression (MFI)			Serpin B2 +ve cells %		Serpin B2 expression		Serpin B2 +ve cells / FOV		Serpin B2 expression (MFI) in macs
		Tgfb2	0.928125	0.334375	0.18125	3.62812	7.40937	3.39687	CX3CR1+ CCR2+	CX3CR1- CCR2-	CX3CR1+ CCR2+	CX3CR1- CCR2-
		Gata1	0.0375	0	0.00625	0.059375	0.059375	0.184375						CCR2+ macs	CCR2- macs	CCR2+	CCR2-	CCR2 +	CCR2-	CCR2+	CCR2-
		Gata2	0.21875	0.171875	0.115625	0.428125	0.803125	0.365625	0.0027293	0.10595	1286	1993		16.6667	40	0.000691492	0.00307116	7	15	3563	24863
		Gata6	0.371875	0.128125	0.15	1.70937	3.58438	1.37187	0.00263299	0.060131	1282	1979		28	37.5	0.000410501	0.00235021	2	13	3696	25466
		Pdgfc	3.125	4.20312	2.8125	10.5219	7.69687	11.2062	0.00118563	0.143854	1336	1957		0	12	0.000477901	0.00364551	2	15	3241	33675
		Serpin B2	19.6125	10.9656	7.625	64.5812	106.5	46.7125		0.012942*	1447	2387		25	62.5	0.000393832	0.00273926	4	4	3223	32060
														42	44	0.000383811	0.00352784	2	16	5242	44549
		Fig -3L		Fig -3M		Fig -3N			Fig -3O		Fig -3P			14	33.3333			7	10	5317	43363
		Humans							Mouse					12.5	24			5	8	5076	34868
		Serpin B2 +ve cells / FOV in VAT		% Serpin B2 +ve macs in VAT		Correlation analysis			Serpin B2 +ve cells / FOV in VAT		Serpin B2 +ve cells % in VAT			32.5714	42.8571			6	11	4689	21290
														25	33.3333			7	14
		Lean/non-diabetic	Obese/ diabetic	less than 26 BMI	more than 26 BMI	BMI	%SerpinB2+ VAT cells		Lean/non-diabetic	Obese/ diabetic	Lean/non-diabetic	Obese/ diabetic		8	54			12	8
														0	46.5			5	11
		9	2	8.26772	4.88889	39	4.88889		7	3	7.05394	4.88889		12	27.34			8	3
		4	2	7.57576	6.17284	34.6	6.17284		4	3	8.26772	6.17284
		11	3	8.96861	5.53191	28	5.53191		8	2	7.57576	5.53191		Fig -3Q		Fig -3R		Fig -3S
		2	4	9.42863	5.26316	30	5.26316		12	5	8.96861	5.26316		Humans		Mouse		In BMDMs
		7	6	10.5042	4.14747	45.56	4.14747		3	1	9.12863	4.14747		Serpin B2 expression in CCR2- macs		Serpin B2 expression in CCR2- macs		Serpin B2 relative expression
		5	3	11.6719	9.05394	27.31	7.05394		9	1	10.5042	7.14286
		3	4	9.86307	7.14286	20.906	8.26772		6	6	10.6719	5.88235		Lean/non-diabetic	Obese/ diabetic	Lean/non-diabetic	Obese/ diabetic	No palmitate	Palmitate 250 uM
		5	3	12.7273	5.88235	25.712	7.57576		12	2	9.12863	5.55556
		10	8	8.58369	4.55556	22.319	8.96861		10	1	12.7273	4.413		0.0397659	0.00250106	0.00116698	0.00015996	0.006385*	0.490298
		7	2		8.4213	20.5	9.12863		11	4	8.58369	5.88235		0.0342204	0.00528277	0.00337476	5.9779e-05	0.51459	0.3
		8	3		3.81345	20.05	10.5042		7	6		2.94118		0.0208844	0.00446089	0.004	0.000111552	1.46545	0.223631
		2	5		2.94118	22.5	10.6719		9					0.00618933	0.00351754	0.0038121	8.78256e-05	0.690843	1.17502*
		5	7			25.6	9.12863									0.002341	4.14865e-05	0.885435	0.471625
		6	1			22.4	12.7273											0.930054	0.203206
		3	2			22.319	8.58369											0.780315	0.3231
		6	4			30	7.14286											1.071	0.6801
						33.299	5.88235
						29.037	5.55556
						28	7.14286
						28.125	5.88235
						41.025	2.94118
	Fig. 3D
	MW marker		Kda
	Ladder band 1		250
	Ladder band 2		130
	Ladder band 3		100
	Ladder band 4		70
	Ladder band 5		55
	Ladder band 6		35
	Ladder band 7		25
	Ladder band 8		15
	Ladder band 9		10

## Sheet: Fig 4
	Fig 4A				Fig 4B					Fig 4C		Fig 4D						Fig 4E			Fig 4I
	Serpin B2 expression in THP-1 cells				SerpinB2 MFI in THP-1 cells					Lean	Obese	Serpin B2 +ve cells / FOV		CCR2- macs / FOV		Casp3+ resident macs / FOV		% Annexin+ PI- VAT			Name	Heat maps based on the following relative expression values in VAT
	control	Tnf-a 10 ng/ml	IFN-r 250 milli units		control	IFN-r 250 milli units				IFN-r+ve fibroblasts %		LysM+/+ Ifngrfl/fl	LysMCre/+ Ifngrfl/fl	LysM+/+ Ifngrfl/fl	LysMCre/+ Ifngrfl/fl	LysM+/+ Ifngrfl/fl	LysMCre/+ Ifngrfl/fl	LysM+/+ Ifngrfl/fl	LysMCre/+ Ifngrfl/fl			LysM+/+ Ifngrfl/fl						LysM+/cre Ifngrfl/fl
			Bay 10 um	Bay 10 um		Bay 0um	Bay 10 um			29.7	70.3										Slc2a4	0.564143	0	0	0	0	0	1.0218	0.608323	1.1991	1.25655	1.49337	0.38968
	0.00558757	0.436334	0.00296143	0.0189804	11913.9	5914.72	10805.5			32	80	4	6	5	8	12	4	8.32	6.08		Irs1	0.242903	0	0	0	0	0.391955	1.10124	1.25066	0.833553	1.48219	0.889262	0.0442178
	0.06884	0.00784993	0.000811614	0.151656	13674.9	6218.65	10635.9			36.8	66.5	2	8	8	10	8	2	5.9	5.06		Irs2	0.0294199	0	0	0	1.03918	0.209762	1.16887	5.4483e-05	1.39585	0.524167	0.183869	1.1659
	0.236003	0.209902	5.69555e-05	0.113553	12768.3	6037.45	9462.63			22.8	69.3	4	4	5	16	12	6	11.4	11.7*		Irs3	0	0.507328	0	0.2345	0	0	0.611202	1.11611	1.33467	0.347977	1.4949	0.982584
	0.305687	0.0991531	0.000919853	0.0134486	14061.5	4347.29	11351.1			21.8	88.3	5	8	11	6	8	2	14.5	8.52		Sfrp5	0.416392	0	0	0.0779467	0.187335	1.12434	1.29866	0.79725	1.44281	0.510012	1.41183	0.62373
	0.0113929	0.29886	0.000434176	0.010113	12192.4	5163.25	11726			IFN-r+ve macs %		3	9	2	12	6	5	8.71	4.44		Adpn	0.555112	0.396655	0.62422	0.488012	0.417136	0.372361	1.40359	1.47553	1.46003	0.985333	1.19211	1.1097
	0.110091	0.0133007	1.81347e-05	0.0109271	10234.8	7213.23	8214.11			44	60	4	5	4	8	6	6				Cd36	0.815426	1.35583	0.411036	1.19193	0.00257319	1.22466	3.4418e-05	0	0.00017326	0.262973	0.00050689	1.27021e-06
	0.330662	0.242354	0.00320049	0.170987	10913.9	6354.67	8675.12			47	57	3	4	6	8	10	3				Msr1	1.41107	0.595073	1.44081	1.49186	0.198988	1.41891	0.0862757	0.226862	0.0155733	1.22804	0.0212214	0.112894
	0.181516	0.11666	0.00242112	0.0495583	14497.7	8313.25	10458.7			39	49	8	6	4	12	6	6				Olr1	0.729112	0.535711	1.49626	1.46721	0.450949	0.439833	0.0772144	0.0614184	0.188968	0.143226	0.890085	0.0617855
			3.12246e-05	0.00248475	7234.17	12237.1	12702.2			38	65	4	5	10	8	7	3				Ces1d	0.0335864	0	0.00550682	0.0795973	0	0.72535	0.465332	0.7186	0.817784	0.371336	0.859334	0.812902
			0.000106631	0.00444025	8145.98	9213.53	7814.23			41	66	3	9	6	13	8	4				Ces1e	0.0234467	0	0	0.427343	0	0.345329	0.444854	0.0128391	0	0.253786	1.06319	1.16087
			0.000197777			7854				IFN-r+ve adipocytes %		4	7	6	9	11	7				Abca1	0.599625	0.0778174	0.447911	0	0	0.79865	1.16059	0.312312	1.1912	0.802632	0.00204338	1.36525
			9.5076e-06							48	66	6	10	14	8	6	5				Abca4	0.365118	0.119354	0.291267	0.510266	0	0.593381	1.18273	0.72356	1.18965	0.583705	0.501864	1.46196
										47	76	5	4	6	12	5	9				Abcg1	0.451933	0.2468	0.573455	0.32425	0.153735	0.740229	1.03785	0.902353	1.45665	0.675287	0.86734	1.03172
	Fig 4F									50	65	3	12	4			4				Abcg4	0	0	0.200392	0.720839	0	0.16452	1.05544	0.625853	1.36413	0.753909	1.00396	1.47858
	Fasting blood glucose (mg/dl)		GTT (AUC)		ITT (AUC)		Body weight (gms)			55	63	8	6	15			1
	LysM+/+ Ifngrfl/fl	LysMCre/+ Ifngrfl/fl	LysM+/+ Ifngrfl/fl	LysMCre/+ Ifngrfl/fl	LysM+/+ Ifngrfl/fl	LysMCre/+ Ifngrfl/fl	LysM+/+ Ifngrfl/fl	LysMCre/+ Ifngrfl/fl		51	49	7	4
	225	162	38123	27780	9960	7755	25.6	28.12		Fig 4L		Fig 4M		Fig 4O			Fig 4P		Fig 4Q		Fig 4R
	201	120	47878	36458	11175	8753	31	33.1		% input		Ikaros expression		CX3CR1+ CCR2+	CX3CR1- CCR2-		Caspase 3 (MFI)		Apoptotic macs %		Apoptotic VAT resident macs%
	162	139	40613	38738	12385	7635	28.5	28		IgG	IKZF1	control	IFN-gamma				SerpinB2++	SerpinB2--	Empty vector	SerpinB2 vector	SerpinB2++	SerpinB2--
	154	128	45308	26363	10740	9143	32.83	32.2		0.188402	2.54253	0.00171	0.002515	Ifngr1 RPKM			1226	1355	1.23	0.65	5.58	6.78
	195	139	43435	34683	10133	9450	26.5	29.12		0.473272	1.64539	0.002136	0.001541	263.041	244.97		1172	1455	0.95	0.87	4.56	8.46
	96*	122	49903	41683	8385	6308	33.05	34.81		0.155664	1.57591	0.001925	0.002005	307.153	223.997		1162	1369	1.19	1.1*	8.42*	10.5
	148	103	41070	33730	12672	7144	34.12	22.87		0.501835	1.20456	0.00177	0.001175*	339.411	311.256		1176	1343	1.27	0.89	3.48	11.4
	129	99	51968	29993	7812	8033	35.32	34.88				0.004021*	0.00299	Ifngr2 RPKM			1261	1392	1.6*	0.72	4.12	10.1
	130	88	32122	24123	7112	7713	40.11	24.11				0.001092	0.002536	50.0198	42.3262		1234	1468				6.79
	145	85	39188	21273	8124	8324	37.24	31.66				0.003347	0.000897*	57.024	36.4015
	154	120	53111			6781	38.18	35.22				0.000745	0.004753	58.1672	50.1098
	178	156						26.63				0.000963	0.00200461
		168										0.00433*	0.000616*
	Insulin ng/ml		Triglycerides (mMol)		Free fatty acids (mMol)		Free glycerol (mMol)					0.001251	0.0052		Fig4G			Fig4H			Fig. 4G, 4H, and 4N
	6.63029	2.2	1.07897	1.16645	2.0512	1.12	0.97446	1.04598				0.00114									MW marker		Kda
	7.62619	4.8	1.54555	0.612387	2.2	1.46943	1.30524	1.02512													Ladder band 1		250
	0.49113233*	1.9	0.904	0.962323	1.46	1.31349	1.03108	0.63892													Ladder band 2		130
	4.20191	1.3	1.4289	0.685291	1.74	1.64	1.26352	0.74123													Ladder band 3		100
	3.2132	0.95498	0.883226	0.495742	2.3	1.26551	1.68	0.923													Ladder band 4		70
	2.59209	1.11869	1.13729	0.933162	1.92	1.61937	1.36	0.67348													Ladder band 5		55
	3.8472	2.76	1.72	0.57	1.68	1.3	0.9536	0.8344													Ladder band 6		35
	5.124	2.9	1.13729	0.772774	1.82	1.81429	1.42	0.61388													Ladder band 7		25
	6.2656	4.23	1.3324	0.52134	2.24	0.9	1.09268	0.54362													Ladder band 8		15
	3.7858	2.6	1.84	1.3	1.28	0.84	0.84	0.74													Ladder band 9		10
	5.4524	2.11	1.9	1.54	1.6	1.14	1.14	1.29
	Fig 4J
	Genes relative expression in VAT
	LysM+/+ Ifngrfl/fl	LysMCre/+ Ifngrfl/fl	LysM+/+ Ifngrfl/fl	LysMCre/+ Ifngrfl/fl	LysM+/+ Ifngrfl/fl	LysMCre/+ Ifngrfl/fl	LysM+/+ Ifngrfl/fl	LysMCre/+ Ifngrfl/fl	LysM+/+ Ifngrfl/fl	LysMCre/+ Ifngrfl/fl	LysM+/+ Ifngrfl/fl	LysMCre/+ Ifngrfl/fl
	Ccl1		Ccl5		Cxcl1		Cxcl5		Tnf-a		Il1b
	1.33817	0.622102	0.85379	0.00680597	1.10186	0.693722	1.36674	0.337491	1.0124	0.000928458	0.56341	0.0818898
	0.88628	0.596189	0.441533	0.00668433	0.935118	1.07531	1.09047	1.02278	0.190669	0	0.201135	0.0129288
	1.0383	0.750322	1.03895	0.312534	1.01652	0.974028	0.940467	0.8537	0.31675	0	0.471793	0.0107656
	1.13945	0.800718	0.774618	0.330912	1.12636	0.524934	1.27375	0.753269	0.710214	0	1.37885	0.0288324
	1.06914	0.64326	0.67784	0.479491	0.654742	0.642756	0.839082	0.930423	1.02062	0	0.263498	0.44826
	0.746877	1.09443	0.73848	0.337211	1.34294	0.642816	1.45851	0.893888	0.417952	0	0.706922	0.252651
	1.48242	0.831018	1.1824	0.295386	0.823846	0.629016	1.0048	0.521853	0.1764	0.000497918	0.31152	0.00830715
	1.02857	0.934242		0.718907	0.701956	0.784736	0.715001	0.830985	0.53641	0.00336968	0.827537	0.00721455
	Ccl2		Ccl7		1.10186	0.654742	1.36674	0.839082	0.82268	0		0.00719745
	0.594366	0.175813	0.506194	0.675613	0.935118	0.742942	1.09047	0.445851	1.60886	0		0.0042516
	0.82685	0.537509	0.36522	0.646846	1.01652	0.823846	0.940467	1.0048	0.126094	0.13492		0.0295257
	0.740266	0.436085	0.686588	0.396686	1.12636	0.701956	1.27375	0.715001	0.1764	0.41966
	0.741006	0.264328	0.71512	0.33652		1.29372		0.337491		0.62202
	0.588909	0.274947	0.162299	0.204064		1.07531		0.722784		0.4748
	0.797014	0.404424	1.06595	0.284288		0.974028		0.8537		0.44842
	0.657372	0.17867	0.0781172	0.522591		1.32493		1.23269
	0.470872	0.829601	0.10316	0.641712		0.642756		0.930423
	0.53672	0.679666	0.427477	0.554233		0.642816		0.893888
	1.11624	0.656791	0.306938	0.785618		0.629016		0.721853
	0.614542	0.445735	1.11783	0.685346		0.784736		0.830985
	1.01995	0.184674	0.148792	0.634479	Cxcl2		Cxcl10		Il10		Hmga2
		0.208282		0.632857	1.10864	0.197326	0.92935	0.363404	0.482017	0.592994	0.34097	0.0592461
		0.616545		0.613709	1.05889	0.338544	0.906054	1.08647	0.415331	0.632978	0.159179	0.0548782
				0.452754	0.775448	0.982236	0.764856	0.611954	0.388332	0.624279	0.727888	0.116864
	Ccl3		Il6		1.00948	0.381405	0.844314	1.24199	0.2318	1.01012	1.22061	0.256918
	0.783726	0.806225	1.1463	1.03906	1.09329	0.942248	0.47212	0.433156	0.677532	0.965647	0.677972	0.421915
	0.73641	0.87072	1.01762	0.875056	0.995878	0.943578	1.07295	0.238226	0.571442	0.791173	1.0331	0.189982
	0.779928	0.505208	1.36587	1.16617	1.26234	0.687144	0.511034	0.689324	0.289513	0.745834	0.50935	0.198634
	1.06711	0.574619	1.55286	1.32148	1.07246	1.06404	0.315874	0.801576	0.686524	1.06124	0.638596	0.211343
	0.786051	0.53708	0.832741	1.15546	1.24287	0.895568	1.05371	1.26911	0.340823	0.578352	0.271123	0.0412709
	1.1381	0.460356	1.36441	0.822999	1.13718	1.25921	1.11552	0.848881	0.799312	0.848145	0.289884	0.0804229
	1.53037	0.463445	1.05945	0.67609	1.6465	0.83617	1.11902	0.822942	0.707857	0.757951	0.595488	0.265136
	0.746209	0.45511	1.296	0.882991	1.01707	0.751913	0.306163	1.42132	0.47142	0.439096	0.922334	0.160214
	0.923031	0.416083	1.28539	0.496924	0.840966	1.20107		0.65728		0.544176	0.183734	0.185942
	0.533908	0.410132		0.656946	1.469	1.24402		0.935101		0.520149	0.667166	0.145926
	0.802792	0.475643		0.570312				1.39762		0.583253	0.0286355
		0.445141								0.742673	0.381754

## Sheet: Fig 5
	Fig 5a						Fig. 5A			Fig 5B					Fig 5F
							MW marker		Kda	Serpin B2 +/+		Serpin B2 -/-			Anti-oxidant enzymes encoding genes expression																Average % of expression based on Rt-PCR data				Fig 5E
							Ladder band 1		250	Cytosol	Mitochondrial	Cytosol	Mitochondrial		relative				relative average				Total (lean+obese)		average										Average % of expression based on Rt-PCR data
							Ladder band 2		130	0.16	0.18	0.68	0.24		lean	obese	lean	obese	lean	obese	lean	obese	lean	obese	lean	obese	lean	obese
							Ladder band 3		100	0.18	0.81	0.63	0.32		Sod3		Gstp1		Sod3		Gstp1		Sod3	Gstp1	Sod3		Gstp1		Genes encoding GSH	Name	lean	obese		Genes encoding GSH	Name	lean	obese
							Ladder band 4		70	0.21	0.76	0.55	0.36		1.62159	0.376983	1.29992	0.36892	1.0001	0.518046	1.00053	0.436221	1.51814	1.43675	66.2317	34.3077	69.6405	30.3627		Gstm1	66.85	33.15			Gstm1	68.643	31.349
							Ladder band 5		55	0.11	0.52	0.42	0.48		0.978227	0.577294	0.764359	0.189355												Gstm2	83.82	16.18			Gstm2
							Ladder band 6		35	0.14	0.81	0.71	0.19		1.31695	0.673406	1.1857	0.600622												Gstm3	61.74	38.26			Gstm3
							Ladder band 7		25	0.18	0.74	0.62	0.36		0.729238	0.303795	0.437242	0.302253												Gstm4	70.51	29.49			Gstm4
							Ladder band 8		15						0.452877	0.445412	1.34188	0.724942												Gstp1	69.64	30.36			Gstp1
							Ladder band 9		10	Fig 5D					0.901711	0.731384	0.974048	0.431235												Gstp4	53.46	46.54			Gstp4
										Genes relative expression					Gstm1		Gstp4		Gstm1		Gstp4		Gstm1	Gstp4	Gstm1		Gstp4			Mgst1	67.57	32.43			Mgst1
										CX3CR1+ CCR2+	CX3CR1- CCR2-	CX3CR1+ CCR2+	CX3CR1- CCR2-		0.591643	0.313043	1.02313	1.05853	1.00023	0.495974	1.00013	0.870512	1.49621	1.87064	66.8515	33.1489	53.4659	46.5365		Gstt1	68.38	31.62			Gstt1
															1.40222	0.130435	1.06061	1.45136												Gstt2	70.93	29.06			Gstt2
										Sod3		Gstp1			0.892271	0.941063	1.46571	0.210287												Gstt3	73.53	26.4			Gstt3
										0	1.38214	0.806463	1.19892		0.785894	0.634783	0.478469	0.69673
										0	1.07036	0	0.604554		1.62126	0.505314	0.727273	1.29795
										0	0.71484	0.226533	0.75978		0.708108	0.451208	1.24561	0.508214
										0	0.27742	0	0.462327		Gstm2		Mgst1		Gstm2		Mgst1		Gstm2	Mgst1	Gstm2		Mgst1
										0.67878	0.33038	0	1.13404		0.372227	0.291388	0.405088	0.305949	1.00036	0.193222	1.00015	0.479856	1.19359	1.48001	83.8107	16.1881	67.5778	32.4227
										0	0.42248	0	1.65968		1.41608	0	1.58513	0.461644
										Gstm1		Gstp4			1.70574	0.0911483	1.19007	0.650685
										0	1.61997	0	1.2552		0.781818	0	1.43609	0.798924
										0	0.899118	0	0.217092		0.629187	0.147608	0.445205	0.404599
										0	1.01492	0	0.33051		1.09713	0.629187	0.939335	0.257339
	Fig 5C									0	1.02954	0	0.691824		Gstm3		Gstt1		Gstm3		Gstt1		Gstm3	Gstt1	Gstm3		Gstt1
	Genes encoding anti-oxidant enzymes	Name	Relative read counts (TPM) in macs							0	1.00262	0	0.619887		0.399208	0.565861	1.48024	0.428975	1.00007	0.619705	1.00021	0.462585	1.61978	1.46279	61.7403	38.2581	68.3764	31.6232
			CX3CR1- CCR2-			CX3CR1+ CCR2+					1.26145	0	0.725487		1.07115	0.306289	0.932267	0.82913
		Sod3	0.867108	1.05544	1.07745	0.253515	0.220383	0.371515		Gstm2		Mgst1			1.51922	0.819926	1.19299	0.367827
		Gstm1	1.0122	0.943541	1.04425	0.494101	0.527676	0.483582		0	1.56878	0	1.54747		1.20279	1.17009	0.940499	0.299624
		Gstm2	0.747798	1.30329	0.948917	0.242784	0.305458	1.10623		0	0.811683	0	1.11127		0.745935	0.645272	0.584948	0.667921
		Gstm3	0.958034	0.996456	1.04551	0.447085	0.484768	0.491491		0.094413	0.95391	0	0.81647		1.06212	0.210789	0.870311	0.182032
		Gstm5	0.723243	0.871138	1.40562	0.22855	0.440019	0.379535		0	0.951882	0	0.15642		Gstm4		Gstt2		Gstm4		Gstt2		Gstm4	Gstt2	Gstm4		Gstt2
		Gsta3	0.892264	1.38318	0.724558	0.346044	0.22442	0.393842		0	1.4339	0	1.15706		1.14911	0.377315	1.35681	0.266057	1.00021	0.418323	1.00006	0.409766	1.41854	1.40982	70.5121	29.4905	70.9259	29.0614
		Gsta4	0.83673	1.15326	1.01001	0.571703	0.312834	0.435416		0.235905	1.24702	0.54369	1.2912		0.53271	0.774851	0.569112	0.506547
		Gstp1	1.14742	0.922473	0.930112	0.623077	0.352333	0.435322		Gstm3		Gstt2			1.01801	0.446899	1.09395	0.757847
		Gstp2	1.17209	0.889242	0.938666	0.551522	0.327259	0.394945		0	1.5059	0	1.62441		1.42968	0.274427	1.74039	0.40449
		Mgst1	0.978828	1.08231	0.938858	0.533311	0.428909	0.470397		0	1.6175	0	0.75132		0.712302	0.531861	0.487009	0.207711
		Gstt1	1.39212	0.718238	0.889641	0.19385	0.374073	0.343747		0	0.7264	0	0.40158		1.15947	0.104588	0.753066	0.315943
		Gstt2	1.12328	0.911428	0.965296	0.754837	0.641133	0.550436		0	0.7658	0	0.43533				Gstt3				Gstt3			Gstt3			Gstt3
		Gstt3	1.0511	0.742485	1.20642	0.60878	0.660113	0.693669		0	1.11	0	1.38141				1.36374	0.261837			1.00007	0.359044		1.35912			73.5349	26.4003
		Mt1	1.06546	0.979939	0.954601	0.558674	0.702664	0.733869		0.056692	0.419	0	0.56448				0.628955	0.102117
		Mt2	1.00492	1.03318	0.961898	0.294668	0.454708	0.449299		Gstm4		Mt1					1.4652	0.462579
		Gpx7	1.2484	0.8725	0.879095	0.391199	0.475963	0.356144		0	1.31155	0.0843015	1.21444				0.720052	0.374209
		Me1	0.989013	0.863307	1.168	0.245504	0.417241	0.539417		0	1.13355	0.400933	0.570541				1.00868	0.237835
		Idh2	1.02938	0.957856	1.01276	0.709414	0.742158	0.562695		0	0.23165	0.144184	0.68568				0.813823	0.715688
										0	0.7319	0.116455	0.711826
	Fig 5E									0	0.0081	0.126059	0.61613		Fig 5J
	Genes encoding anti-oxidant enzymes	Name	Average relative read counts (TPM) in macs								0.0089	0.199344	0.839816		SerpinB2 + +	SerpinB2 --	SerpinB2 + +	SerpinB2 --			Fig 5G
			CX3CR1- CCR2-			CX3CR1+ CCR2+				Gstm5		Mt2									Mice	GSH encoding genesexpression %			GTT (AUC)
		Sod3	1			0.281804				0	0	0	1.50319		without palmitate	with palmitate	without palmitate	with palmitate
		Gstm1	1			0.501786				0	0.888	0	0.93262								lean	68.65			15.11
		Gstm2	1			0.55149				0	1.032	0.402007	0.638647		Mitosox/mitotracker in lean mice BMDM						obese	31.35			33.24
		Gstm3	1			0.474448				0	0	0.21775	0.846993		0.132535	0.232943	0.291442	0.517421
		Gstm5	1			0.349368				0	0.6096	0.050752	0.803088		0.161213	0.257276	0.315146	0.368678			Fig 5H
		Gsta3	1			0.321435				0	1.4504	0.319425	0.985766		0.201214	0.226946	0.322832	0.540469			Genes encoding GSH transport	Name	Relative read counts (TPM) in macs
		Gsta4	1			0.439984									0.216235	0.274358	0.350426	0.40872					CX3CR1- CXCR2-			CX3CR1+ CXCR2+
		Gstp1	1			0.470244									0.24343	0.284684	0.364464	0.422419				Sod3	0.929054	0.985097	1.08585	0.847786	1.00613	0.945246
		Gstp2	1			0.424575				Fig 5I					0.158783	0.193975	0.270393	0.487655				Gstm1	1.05277	0.977062	0.970164	0.979947	1.14446	0.932657
		Mgst1	1			0.477539				Gene expression in whole sorted macs					0.18763	0.31636	0.423	0.5434				Gstm2	0.938407	0.997445	1.06404	1.00393	0.876975	0.883305
		Gstt1	1			0.30389				SerpinB2 + +	SerpinB2 --	SerpinB2 + +	SerpinB2 --		0.21314	0.26426	0.38976	0.5866				Gstm3	0.954403	0.905528	1.14026	1.10245	1.1902	1.0014
		Gstt2	1			0.648802									Mitosox/mitotracker in obese mice BMDM							Gstm5	1.13327	0.985411	0.881323	0.248558	0.392283	0.103966
		Gstt3	1			0.654188				Sod3		Gstp4			0.330314	0.382895	0.655901	0.894141
		Mt1	1			0.665069				1.03013	0.295022	0.118175	0		0.381888	0.543887	0.545055	0.777509				Fig 5K
		Mt2	1			0.399558				0.953352	0.267822	0.593021	0		0.610653*	0.428882	0.511243	0.690106				Mitosox/mitotracker
		Gpx7	1			0.407769				0.274118	0.369606	1.00719	0		0.551019*	0.492696	0.47482	0.665*				SerpinB2
		Me1	1.00677			0.400721				0.301562	0.270944	1.21129	0		0.327056	0.403834	0.759375	0.721				(+/+)	(-/-)
		Idh2	1			0.671422				1.04119	0	1.07171	0		0.357872	0.340594	0.683146	0.794821				0.478777	1.57562
		Name	Total TPM (CX3CR1- CCR2- CX3CR1+ CCR2+)							0.570716	0	1.4959	0		0.290481	0.564316	0.615385	0.717626				0.395445	1.8583
										Gstm1		Mgst1			0.218351	0.47908	0.54791	0.873664				0.509314	1.32709
		Sod3	1.2818							0.399121	0.48535	0.15878	0		0.4323	0.635	0.678884	0.630769				0.573615	1.47363
		Gstm1	1.50179							0.379904	0.321468	0.139615	0		0.34564	0.5738	0.440367	0.84123				0.341051	1.36882
		Gstm2	1.55149							0.369735	0.308408	0.0926526	0		0.435356	0.362	0.516456	0.627974
		Gstm3	1.47445							0.789892	0.287129	0.084243	0		0.23425	0.6425	0.636735	0.798718
		Gstm5	1.34937							1.42974	0.544885	0.926513	0				0.66474*	0.603114
		Gsta3	1.32144							1.06044	0	0.752662	0				0.577099	0.574048
		Gsta4	1.43998							Gstm2		Gstt1					0.610601	0.660424
		Gstp1	1.47024							0.333919	0.0100834	0	0				0.493671	0.730078
		Gstp2	1.42458							0.566981	0	0	0				0.668702	0.764286
		Mgst1	1.47754							0.626372	0.139463	0.294295	0				0.597924	0.721374
		Gstt1	1.30389							0.464083	0	0.323759	0				0.553846	0.607692
		Gstt2	1.6488							1.49676	0.211213	1.03153	0				0.508834	0.500917
		Gstt3	1.65419							1.26834	0.79216	0.834566	0				0.641758	0.639446
		Mt1	1.66507							Gstm3		Gstt2					0.6647482*	0.621348
		Mt2	1.39956							1.16595	0	1.41111	0				0.721875	0.665267176*
		Gpx7	1.40777							1.4248	0	1.40688	0				0.561151	0.646154
		Me1	1.40749							0.822959	0	1.10686	0				0.498113	0.602
		Idh2	1.67142							0.822683	0	0.619899	0				0.647482	0.660674157*
		Name	Average % of expression based on relative read counts (TPM)							0.886175	0.772542	0.619914	0.835077				0.572477	0.588581
										0.194174	0.541964	0.648893	0.564993				0.65300353*	0.623077
			CX3CR1- CCR2-			CX3CR1+ CCR2+				Gstm4		Gstt3					0.687023	0.665267
		Sod3	78.125			22.016				0.695628	0	0	0				0.571429	0.692926
		Gstm1	66.6667			33.4524				1.23086	0	0	0				0.367138	0.610757
		Gstm2	64.5161			35.58				0.961451	0	0	0				0.44497	0.719424
		Gstm3	68.0272			32.2754				1.05282	0	0	0				0.557439	0.637079
		Gstm5	74.0741			25.8791				1.35729	0.859607	0.851722	0				0.410484	0.896763
		Gsta3	75.7576			24.3512				0.609721	0.641862	0.588594	0				0.38	0.582422
		Gsta4	69.4444			30.5545				Gstp1		Metallothionein1					0.468339	0.680859
		Gstp1	68.0272			31.9894				0.496575	0	0.342019	0.155108				0.41	1.08294
		Gstp2	70.4225			29.8997				0.326133	0	0.362376	0.43871					1.11084
		Mgst1	67.5676			32.2661				0.876989	0.619805	0.703654	0.205545					0.786656
		Gstt1	76.9231			23.3762				1.03392	0.451053	0.812425	0.150677					0.997061
		Gstt2	60.6061			39.3213				1.17458	1.10317	1.24355	0.349496					0.892308
		Gstt3	60.6061			39.6477				1.56667	0.779393	0.979747	0.392853
		Mt1	59.8802			39.8245
		Mt2	71.4286			28.5399
		Gpx7	70.922			28.9198				Fig 5L				Fig 5M
		Me1	71.4023			28.4199				% Cytochrome C colocalization				Annexin V (MFI)
		Idh2	59.8802			40.2049				Cytosolic		Mitohcondrial		Serpin B2 +/+		Serpin B2 -/-
	Genes encoding GSH	Name	Average % of expression based on relative read counts (TPM)							without mitotempol	with mitotempol	without mitotempol	with mitotempol	without mitotempol	with mitotempol	without mitotempol	with mitotempol
			CX3CR1- CCR2-			CX3CR1+ CCR2+				50.58	22.78	49.42	77.22	12633	11907	20041	17099
		Gstm1	66.6667			33.4524				34.73	32.88	65.27	67.12	13212	12731	20059	18464
		Gstm2	64.5161			35.58				44.55	45.61	55.45	54.39	12357	14135	23935	18956
		Gstm3	68.0272			32.2754				62.02	35.65	37.98	64.35	11311	12766	25724	30144*
		Gstm5	74.0741			25.8791				53.19	28.78	46.81	71.22
		Gsta3	75.7576			24.3512				42.08	60.82*	57.92	39.18*
		Gsta4	69.4444			30.5545				45.78		54.22
		Gstp1	68.0272			31.9894
		Gstp2	70.4225			29.8997
		Mgst1	67.5676			32.2661
		Gstt1	76.9231			23.3762
		Gstt2	60.6061			39.3213
		Gstt3	60.6061			39.6477
		Gpx7	70.922			28.9198

## Sheet: Fig 6
		Fig 6A		Fig 6B		Fig 6C		Fig 6D													Fig 6G
		Maximal respiration		GTT - AUC		Maximal respiration		Cytokines and chemokines expression fold change compared to control mRNA													LyM+/+ Serpin B2 fl/fl		LyMCre+ Serpin B2 fl/fl		LyM+/+ Serpin B2 fl/fl		LyMCre+ Serpin B2 fl/fl		Time (min)	LyM+/+ Serpin B2 fl/fl							LyMCre+ Serpin B2 fl/fl
		Lean BMDM	Obese BMDM	LyM+/+ COX10 fl/fl	LyMCre+ COX10 fl/fl	Serpin B2 +/+ BMDM	Serpin B2 -/- BMDM
								IL-1B	TNF-a	IL-8	IL-10	Arginase-1									Glucose infusion rate (GiR) (mg/kg/min)				Plasma insulin (ng/ml)					Glucose (mg/dL)
		376.593	555.366	40928	32663	734	849.276	-1.50851	-0.869013	-0.357556	2.39762	1.81068													Basal	Clamp	Basal	Clamp
		427.201	679.516	31590	35198	619	973.092	-1.04662	-0.483514	-0.192129	2.12952	1.50157									24.8		17		0.107	1.169	0.283	1.908	0	124	123	134	146	125	153	156	102	148	133	150	146	157	134	133	166
		505.793	533.152	35423	27263	762	987.974	-0.629377	-0.475029	-0.207334	1.16389	2.33686									31.6		13		0.179	1.502	0.566	1.957	10	107	142	158	133	135	123	150	81	142	133	138	171	179	132	123	177
		411.54	672.784	26630	20175	913	832.048	-1.2509	-0.327025	-0.202898	3.61262	1.86503									19.7		18.1		0.185	1.111	0.293	1.618	20	112	117	131	125	145	123	139	91	141	126	125	164	143	152	118	148
		644.613	717.77	33833	25085	841	1106.7	-0.854612			2.70434										18.2		17.3		0.177	1.521	0.394	1.584	30	132	130	122	142	150	133	135	137	155	112	141	178	140	140	140	146
		681.921	857.015	37118	27578	657	839.939	CCL1	CCL-2	CCL3	CCL5	CCL-7	CXCL1	CXCL2	CXCL6	CXCL10					14.1		7.6		0.209	1.257	0.307	1.158	40	147	144	110	158	155	135	140	146	148	110	143	178	139	140	159	148
		473.303	762.079	33124	24885	882	932.308	1.8127	-0.679522	-0.378811	-1.6349	-0.580183	-1.26184	-1.08721	-0.999996	-0.817566					29.3		8.2		0.33	1.693	0.429	1.539	50	159	128	216	162	168	145	143	191	147	97	150	165	141	143	171	148
		502.554	728.312		25403	616	773.326	0.721715	-0.483382	-0.404376	-0.611184	-0.375787	-0.732762	-0.921047	-0.797809	-0.608154					14.7		15.5		0.242	1.484	0.315	1.453	60	147	125	238	160	173	160	147	191	147	116	140	179	145	148	165	151
		526.014	632.144	ITT - AUC		694	727.44	1.71763	-0.561431	-0.383883	-0.932235	-0.839371	-0.64827	-0.529349	-0.801892	-0.745216							18.7				0.831	1.812	70	143	133	210	158	178	148	162	187	143	170	146	162	137	146	165	154
		403.541	500.093	9705	8348	790	862.778	1.35101	-0.271323	-0.446266	-1.0096	-0.42433	-0.599647	-0.500778	-0.611157	-0.636284							8.2					2.006	80	140	139	181	161	167	158	160	155	136	234	151	147	149	157	164	159
		669.892	681.904	11243	6578	878	1050.14	1.42565		-0.335182	-1.01344				-1.27717	-0.545233													90	139	132	170	174	161	150	170	162	140	185	142	159	156	158	179	166
		503.346	583.938	9840	8340	769	974.833	IL-1B	TNF-a	IL-6	IL-4	IL-13																	100	134	129	179	168	149	157	164	141	144	160	150	136	166	165	171	172
		430.202	630.294	10575	7538	634	1104.67	-0.554355	-0.230114	-0.252331	1.8093	1.30088																	110	141	127	187	185	155	167	183	132	147	141	164	145	156	155	179	168
		547.303	895.431	8963	7440	981	881.316	-0.337484	-0.226755	-0.336442	3.47936	0.99734																	120	136	146	188	173	159	160	177	114	148	118	172	172	155	155	178	175
		463.183	697.857	7860	5145	689	836.639	-0.495208	-0.175945	-0.391113	2.85309	0.953977									Clamped hepatic glucose output (EGP) (mg/kg/min)				Free fatty acids (mMol)				Time (min)	Glucose infusion rate (GiR) (mg/kg/min)
		701.47	824.132	7125	7778	588	851.316	-0.553195	-0.248171	-0.311209	1.39179	1.34424
		546.793	737.751		7890	710	744	-0.512025	-0.209538	-0.307003	3.10439	1.25752									-2.8		5.6		0.639952		0.822654		0	8.5	9.3	9.8	6.1	6.9	6.6	3.5	10	6.8	7.6	4.6	6.2	3.8	4.8	5	3.2
		547.59	664.301	Serum insulin ng/ml		626	829	-0.555515	-0.171746	-0.391113	1.49867	1.06769									-12.3*		7.6		0.50367		1.34735		10	16.9	11.6	9.8	12.1	11.5	13.2	7.1	22.5	11.1	10.2	9.1	6.2	3	9.6	11.6	3.2
		633.457	785.363	6.84	4.41	728	926					3.13633									-0.4		6.4		0.567546		0.574291		20	25.4	18.5	14.8	18.2	13.3	19.8	10.6	32.5	13.2	15.3	16	6.2	4.5	9.6	20.2	4.4
		442.43	628	4.22	4.05	784	621					2.2288									0.4		5.1		0.778615		0.774053		30	25.4	20.8	22.2	21.4	14.2	22.1	13.4	32.5	11.9	22.9	16	4.1	6	14.3	22.2	6
				8.11	3.88	682	916														7.1		6.6		0.649276		0.97679		40	25.4	20.8	32	21.4	14.2	27.3	15.2	32.5	11.9	30.6	16	3.3	7.9	14.3	22.2	7.2
				5.99	6.44	801	788														-3		7.3		0.404682		0.487998		50	22.9	24.1	27.1	20.6	13.3	29.1	16.9	25	11.9	38.2	16	3.3	8.7	15.3	21.2	8.4
				7.21	4.92	574	782														8.1		8.7		0.544336		0.962706		60	22.9	26.1	23.4	20.6	12.8	29.1	16.8	21.3	11.9	34.4	16.6	3.3	8.9	15.3	21.2	9
				6.22	5.2	811	812																8.1				0.804999		70	22.9	28.2	19.7	20.6	12.4	29.1	16.6	17.5	11.9	30.6	17.3	3.3	9	15.3	21.2	9.6
		Average		9.22	3.42	Average																	13.6				0.591946		80	22.9	28.2	19.7	20.6	12.4	29.1	16.6	17.5	13.2	15.3	17.3	5	9	15.3	21.2	9.6
		521.937	688.36	7.91	5.62	740.125	875.075																						90	23.7	30.1	21.2	19	12.8	30	15.2	16.5	13.2	15.3	18.2	5.4	9	15.3	19.2	8.8
					6.28																								100	24.6	31.5	20.2	19	14.2	29.1	15.2	16.5	13.2	17.3	18.2	7.8	7.9	15.3	19.2	8
																													110	25.4	32.4	18.7	17.4	14.7	29.1	14.1	17.5	12.8	19.9	16.4	8.7	7.9	15.8	18.2	8
																													120	25.4	32.4	18.7	17.4	14.7	29.1	14.1	17.5	12.8	19.9	16.4	8.7	7.9	15.8	18.2	8
		Fig 6E		Fig 6F
		GTT - AUC		GTT - AUC			Fasting blood glucose mg/dl			Triglycerides (mMol)			Free fatty acids (mMol)			Free glycerol (mMol)					Fig 6K							Fig 6L
		Serpin B2 +/+	Serpin B2 -/-	LyM+/+ Serpin B2 fl/fl	LyMCre+ Serpin B2 fl/fl	LyMCre/+ Serpin B2 fl/fl + Il4	LyM+/+ Serpin B2 fl/fl	LyMCre+ Serpin B2 fl/fl	LyMCre/+ Serpin B2 fl/fl + Il4	LyM+/+ Serpin B2 fl/fl	LyMCre+ Serpin B2 fl/fl	LyMCre/+ Serpin B2 fl/fl + Il4	LyM+/+ Serpin B2 fl/fl	LyMCre+ Serpin B2 fl/fl	LyMCre/+ Serpin B2 fl/fl + Il4	LyM+/+ Serpin B2 fl/fl	LyMCre+ Serpin B2 fl/fl	LyMCre/+ Serpin B2 fl/fl + Il4			Genes relative expression in whole sorted macrophages							Relative expression
																					CX3CR1+ CCR2+	CX3CR1- CCR2-	CX3CR1+ CCR2+	CX3CR1- CCR2-	CX3CR1+ CCR2+	CX3CR1- CCR2-		CX3CR1+ CCR2+	CX3CR1- CCR2-
		20558	43845	38820	37605	36548	166	182	137	2198.76	2624.52	2442.26	1180.32	1403.48	1408.7	1416.1	1735.65	1516.52
		28493	33660	39113	45345	29183	156	166	149	1750.55	2247.85	1931.94	888.886	1137.39	1471.3	1244.45	1791.3	1662.61			Cd 209a		Tgfbr2		Cxcl5			Il-4
		34200	26605	45720	35993	35633	208	177	141	1544.6	1859.03	1749.68	867.028	1179.13	1299.13	1451.86	1593.04	2114.78			0.094193	0	0.305365	0.355758	0.2456	0.42738		5.40107	0.369577
		32265	40223	37410	46260	33863	192	212	153	1798	2126.34	2162.8	910.744	1132.17	1236.52	1248.02	1610.43	1836.52			0.0109026	0	0.235882	0.316304	0	0.8273		3.42264	1.56883
		22838	36653	35430	34103	38835	166	178	164	2042.3	1798.28	2478.71	1374.62	1460.87	1450.43	1516.22	1645.22	1742.61			0.614516	0	0.612183	0	0.4665	1.026		4.13649	0.67643
		36290	35843	38813	38550	33563	184	196	167	1146	2089.89	2345.05	1102.61	1059.13	1356.52	1330.27	1666.09	1857.39			0.354554	0	0.725669	0	0.324	1.266		Il-33
		27143	36338	29730	38805	27638	212	231	163	1254.56	2053.44	2053.44	677.594	1231.3	1523.48	1466.16	1853.91	1520			1.6986	0	1.51876	0.570543	0.188	0.714215		0.614756	0.128559
		24123	29363	34215	40373	30698	188	246	145	1123.27	2527.31	2284.3	1479.05	1518.26	1179.13	1501.92	1784.35	2361.74			1.54658	0.336424	1.20524	0.380623	0.322	0.6773		0.561891	0
			31234	34740	49005	37965	134	232	148	1713.73	2454.41	2551.61	1054.03	1173.91	1466.09	1451.86	1753.04	1693.91			Cd 209b		Id2		Cxcl10			1.47153	0.272452
				41510	39578	29940	204	180	188	1610.8	2041.29	2539.46	910.744	1200	1413.91	1498.34	1819.13	1645.22			0.247313	0	0.407925	0	0.85274	0.29108		Il-34
					49433	43905		217		1873.26	2320.75		767.453	1147.83		1544.83	1700.87				0.384728	0	0.538534	0	1.6526	0.427		0.639289	0.252525
					39960			168		1035.74	2211.4		1163.32	1320		1433.98	1860.87				0.70714	0	0.659816	0	0.25074	1.30246		1.04003	0.049131
					38235			200		2435	2174.95		835.456	1022.61			1561.74				0.970614	0	1.032	0	0	1.6462		0.95174	0.535169
					40613			194			1907.63		760.168	1153.04			2000				0.815008	0.642018	0.950371	1.29877	0.71496	1.1794
					38430			194			2334.06			1326.04			1491.19				1.00828	0.211422	1.11017	0.721944	0.57986	1.4427
					44205			212			2815.46			1836.06			1426.82				Cd 209c		Id3		Il-1b
					47145			242			1735.96			1034.6			1451.86				1.40175	0	0.952759	0	0.0245	0.15384
					50175			266			2348.65			1544.62			1391.06				1.52872	0	1.07479	0	0.0423	0.08634
					40230			212			2450.77			1275.04			2102.69				0.536337	0	0.909433	0	0.0134	0.06433
					39540			188			1867.25			1401.33			2034.74				0.590034	0	1.30414	0	0.0623	0.132536
					35655			232			1269.15			1095.32			1559.14				1.16424	0.503411	1.55776	0.768962	0	0.012
					38985			244			2173.6			1270.18			1255.18				1.11694	0.626135	1.26735	0.866929	0.03253	0.09253
					43320			164			2392.41			1398.9			1948.92				Cd 209d		Cd74		Il-6
					50730			232			1327.5			1248.33			2163.48				0.365532	0	0.0518412	0.144305	0.324	1.4262
					43905			204						1054.03			1741.51				0.258577	0	0.0269787	0.231949	0.142	2.136
		Serum insulin ng/ml		Serum insulin ng/ml			ITT - AUC							910.744			1212.26				0.495188	0.312842	0.00838402	0.301528	0.232	0.8263
		4.8	8.24	2.18281	7.96726	6.1	5378	8655	8085					767.453			1748.66				0.86203	0.276761	0.00598639	0.379657	0.56	0.4231
		4.38	4.32	3.95498	5.64802	4.32	6908	9203	7418					1163.32			2063.35				1.01664	0.175894	0.337999	1.59428	0.7142	1.235
		5.6	7.24	5.123	4.80218	7.24	6128	8243	6773					835.456			2226.31				1.13677	0.812991	0.192541	1.19884	0.1823	0.942523
		2.6	3.17	1.74625	6.32606	3.17	5625	8918	8333					1300.17			1616.35				Dab2		Cxcl1		Tnf-a
		3.88	5.25	4.114	2.59209	5.25	7860	10845	5775								1459.01				0.62105	0	0.09738	0.698217	0.43251	1.42424
		3.4	5.9	3.21	7.99454	5.9	7163	9053	6038								1986.31				0.628259	0	0.04734	0.427911	0.2537	0.8823
		2.9	4.88	1.06412	1.52797	4.88	8168	12975	4178												0.718966	0.192133	0.263097	1.05976	0.34242	0.423233
		4.48	7.22	3.43645	8.12868	7.22	7898	6743	4898												1.14937	0.301942	0.526884	0.57759	0.88231	0.14242
		6.24	6.3	4.15355	6.5648	8.18		9038													1.75833	0.39276	0.28536	0.930951	0.9253	0.624
		3.66	6.1	2.897	5.756	6.82		5775													1.56448	0.549141	0.77208	1.2978	0.241	0.8244
								8760													Lyve		Cxcl2
								7463													0.514584	0.0945046	0.3153	0.689283
								7440													0.48615	0.0859018	0	0.8281
								9263													0.645172	0.0267702	0.02314	1.4739
								9150													0.796034	0.0159221	0.29936	0.736487
								11063													1.33442	0.187737	0.1452	0.42322
								7395													1.51117	0.105048	0.4123	1.124
								10463
	Fig 6J
	Genes relative expression in HFD fed mice VAT samples																							Fig 6I
	LysM +/+ SB2fl/fl	LysMcre/+ SB2fl/fl + PBS	LysMcre/+ SB2fl/fl + IL4	LysM +/+ SB2fl/fl	LysMcre/+ SB2fl/fl + PBS	LysMcre/+ SB2fl/fl + IL4
	Slc2a4			Irs1										Fig 6H								Fig. 6H and 6I
	0.369771	0.228601	0.938318	1.38789	0.761325	1.09244																MW marker	Kda
	0.575529	0.33928	1.46327	0.932423	0.379312	0.356816																Ladder band 1	250
	0.82677	0.272376	0.86758	1.08264	0.163884	1.25762																Ladder band 2	130
	0.824567	0.303413	0.548116	1.2059	0.26182	0.690158																Ladder band 3	100
	0.433341	0.273495	1.08794	0.715507	0.561044	0.75931																Ladder band 4	70
	0.565937	0.656626	0.477945	1.36478	0.18261	1.14361																Ladder band 5	55
	0.612987	0.3284	0.936817	0.538085	0.763704	0.99666																Ladder band 6	35
	0.7263	0.302928	0.547239	0.716053	0.175829	0.48443																Ladder band 7	25
	1.1293	0.273057	0.312318	0.728005	0.028152	0.97397																Ladder band 8	15
		0.429283			0.639417																	Ladder band 9	10
		0.422846			0.146827
					0.639905
					0.146827
					0.639905
					0.146939
	Irs2			Adipoq
	1.23162	0.162888	1.1349	1.46138	0.799399	0.62537
	0.923017	0.439349	0.924742	1.46673	0.854438	0.5346
	1.10543	0.611268	1.42909	1.28065	0.268795	0.32536
	0.631346	0.881499	0.847295	1.25286	0.320206	0.45272
	0.957385	0.295757	0.876136	1.09811	0.446229	0.555263
	0.74687	0.23319	0.863783	0.99436	0.447455	0.7826
	0.433034	0.519615	0.593185	0.76788		0.8246
	0.519268	0.129981	0.233793
		0.313382	1.16627
		0.0671	0.474822
		0.104495
	Sfrp5			Cd36
	0.73644	0.663988	1.39481	0.545992	0.845546	0.451435
	0.401444	0.297263	0.701818	0.3382	0.654154	0.83028
	0.603544	0.220162	1.18164	0.6298	0.516503	0.69698
	1.39136	0.359551	0.764698	0.3621	0.93832	0.428327
	1.08159	0.221447	1.00986	0.177147	0.620816	0.360357
	1.12826	0.2936		0.421488	0.742102	0.472993
	0.985116	0.436478		0.279504	0.934226	0.615412
	0.963742	0.027646		0.697537	1.21487	0.740761
	0.844696	0.546747		0.321149	0.652431	0.648614
		1.03305			0.85563	0.730862
		0.42325			1.13482	0.531175
		0.614923			1.0195
		0.65726			0.783104
		0.206765			1.37035
		0.246313
		0.343253
	Irs3			Msr1
	0.466327	0.367232	0.891393	0.030122	0.77772	0.146476
	0.228	0.224711	0.661444	0.129777	1.07408	0.26062
	0.129372	0.374752	1.09746	0.356539	0.582386	1.06446
	0.399441	0.586928	0.58149	1.1785	0.777787	0.550692
	0.63535	0.086358	1.38647	0.018747	1.07417	0.78717
	0.772947	0.958365	0.578429	0.798057	1.20707	0.292977
	0.934741	0.133695	1.48909	0.669056	0.375008	0.321268
	1.0084	0.299322	0.468954	0.9816	1.52897	0.264139
	0.730579	0.162238	0.692677	0.237608	0.431128	0.335388
		0.366922			0.315839
		0.128015			0.576144
					0.669136
					1.66224
	Abca1			Abcg4
	0.385819	0.219914	1.28902	1.4915	0.831943	0.768216
	0.125756	0.284031	0.896244	1.26902	0.698567	0.722943
	0.844469	0.046431	0.616469	1.50336	0.29758	0.937186
	0.354411	0.034602	0.959163	0.810924	0.25958	1.38764
	0.310579	0.090633	0.639628	1.37942	0.742351	1.06988
		0.510477	0.928417	0.99264	0.787975	0.767615
		1.04583	0.963295	1.1146	0.367904	0.228896
		0.361388	0.330007		0.396859	0.433187
		0.33877	1.34976		0.625394	0.722377
		0.0892093	0.539692		0.598787	0.476237
		0.0599262	0.59628		0.807653
		0.101364			0.831292
		0.613095			0.69802
		0.331195			0.297347
		0.427757
	Abca4			Abcg1
	0.64642	0.613826	0.539136	0.983528	0.568062	0.715604
	0.355482	0.521146	0.215066	0.506038	0.092862	0.578046
	1.0587	0.638948	0.845484	0.687496	0.69204	1.18326
	0.177044	1.32995	0.84748	0.8548	0.414931	0.931
	1.37848	0.629142	1.21102	0.464707	0.2484	1.0218
	0.934	1.52	0.95748	0.73566	0.795287	1.7566
	0.9308	1.70602	0.500961	0.4246	1.30007	1.27925
		1.76641	0.540409	1.13306	0.871814	1.3502
		0.629142			0.253772	1.35935
		0.615276			0.34776	0.755251
		0.522378			0.342013	1.16315
		0.640457			0.468679
					0.925811
	Ccl1			Ccl2
	0.084805	1.28409	0.2219	1.35254	1.38504	0.348054
	0.390677	1.8328	0.0462	0.0951947	1.24474	0.118128
	0.703374	0.86296	0.12831	0.219749	0.497397	0.220425
	0.70315	0.713272	0.098	0.183999	0.674985	0.194674
	0.649005	0.407162	0.27258	0.645057	0.250107	0.778838
	0.499261	1.36507	0.40075	0.567212	0.314847	0.383231
	0.504014	1.06637	0.04319	0.395625	0.868	0.500475
	0.554722	2.065	0.18767	0.28281	0.78638	0.790959
	0.611296	1.855	0.161	0.194597	1.18727	0.254609
	0.938	1.3538	0.2002	0.149456	0.565194	0.222435
		1.232	0.1246	0.647462	0.413483	0.677531
		0.147	0.0966	0.592182	0.535972	0.657782
		0.04326			0.587246
		0.0987			0.191157
		0.1435			0.127046
		0.35			0.10698
		0.2576			0.361247
		0.1568			1.59858
		0.0987			0.844572
		0.1393			0.769957
		0.3192			1.26459
	Ccl3			Ccl7
	0.235349	0.197643	0.112269	0.431217	0.495443	0.208224
	0.117806	0.21264	0.0909418	0.392762	0.352968	0.238918
	0.161612	0.16961	0.0985409	0.0870236	0.372669	0.230741
	0.199553	0.290306	0.161862	0.139963	0.122792	0.34233
	0.0936457	0.261387	0.237569	0.139679	0.107041	0.204592
	0.117125	0.33963	0.293583	0.135245	0.13468	0.216526
	0.367223	0.137548	0.297185	0.17851	0.152659	0.248972
	0.222576	0.120264	0.17818	0.154202	0.181436	0.689081
	0.109395	0.372454	0.203022	0.337251	0.198492	0.218931
	0.0543472	0.368583	0.098282	0.307271	0.240911	0.462245
		0.389099	0.437606	0.186567	0.216358	0.329881
		0.273383	0.123681	0.410831	0.223281	0.263871
		0.387886			0.144901
		0.320202			0.864387
		0.508691			0.986119
		0.5104			0.434365
		0.36021			0.298018
		1.27094			0.870243
		0.50353			0.387712
		1.17613			0.269104
		0.827155			0.281266
		1.41061			0.9751
		0.381972			0.354394
		0.49766			0.676746
		0.622907			1.15296
		0.588096			0.947013
	Ccl5			Il1b
	0.446992	0.45925	0.114161	0.381459	0.353787	0.116178
	0.2682	0.572012	0.0963663	0.375977	0.3932	0.0707574
	0.196753	0.238506	0.181201	0.152035	0.52849	0.5764
	0.204738	0.204549	0.555784	0.334853	0.857795	0.146979
	0.3817	0.496835	0.255309	0.263285	0.0536459	0.31559
	0.391501	0.427608	0.525353	0.251711	0.877711	0.107292
	0.226192	0.51566	0.393182	0.161396	0.42574	0.355423
	0.173364	0.444914	0.198341	0.377009	0.475333	0.085148
	0.1734	0.456167	0.533841	0.293902	0.238613	0.600665
		0.417743	0.0980075	0.616487	0.366465	0.477225
		0.539876	0.463545	0.154445	0.140687	0.732931
		0.362602	0.161776	0.439299	0.762919	0.281374
		0.60757		0.206918	0.751955
		1.44752			0.669705
		0.648559			0.526569
		0.191761			0.503422
		0.379139			0.322792
		0.418995			0.754018
		0.353349			0.587804
		1.19076			1.23297
		0.56806			0.30889
		0.353008			0.878597
		0.778269			0.413835
					0.304071
	Tnf-a			Il10
	0	0.290213	0.129552	1.10227	1.32013	0.85174
	0.25086	0.217379	0.12366	1.38901	1.12323	0.289965
	0.147422	0.11364	0.13284	1.53655	1.2289	0.189601
	0.182468	0.127308	0.28675	0.716465	0.513207	0.268198
	0.49616	0.205191	0.62292	0.637646	0.438451	0.339467
	0.174378	0.142342	0.34177	0.449165	0.650148	0.28537
	0.09052	0.176702	0.250122	1.16819	0.587982	0.987914
	0.10864	0.17886	0.40156	0.902706	0.419373	0.579457
	0.1346	0.19846	0.449778	1.44637	0.491238	0.341599
	0.286	0.228	0.089954	0.930266	0.692473	0.57923
		0.381676	0.332384	1.45924	0.714895	1.08036
		1.22542	0.308354		0.180031
		0.806026			0.244017
		0.41024			0.359066
		0.850934			1.20117
		0.656422			0.233323
		0.23142			0.564758
		0.27999			0.81657
		1.59645			1.01687
		1.49453			0.41124
		0.410636			0.45435
		0.999942			0.226788
		1.41676			0.307235
		0.78885
	Cxcl1			Cxcl2
	0.317318	0.151569	0.221376	0.393889	0.502451	0.285876
	0.300244	0.135667	0.104164	0.339092	0.568494	0.147848
	0.154965	0.304645	0.290705	0.261923	0.493288	0.105047
	0.169032	0.25966	0.14127	0.373706	0.75767	0.355846
	0.150306	0.338432	0.300531	0.364163	0.671668	0.645813
	0.172855	0.212955	0.187528	0.44427	0.691338	0.194481
	0.317318	0.151569	0.584409	0.215561	0.301494	0.13522
	0.300244	0.135667	0.133393	0.157161	0.455461	0.132734
	0.154965	0.304645	0.769379	0.280767	0.345066	0.155395
	0.169032	0.25966	0.254269	0.35485	0.255907	0.381747
	0.150306	0.338432	1.01134	0.301662	0.404129	0.361957
	0.172855	0.212955	0.577068		0.250794	0.298919
		0.187963			0.408017
		0.869208			0.860182
		0.584765			0.936342
		0.207612			0.778227
		0.35411			0.757604
		0.421336			1.10769
		0.362936			0.629704
		0.404817			0.345314
		1.51705			0.754698
		0.579801			0.81718
		0.582623			0.841728
		1.2564			0.73806
		1.5696
		1.01291
	Cxcl5			Cxcl10
	0.216216	0.519019	0.314318	0.219581	0.901955	0.093012
	0.841966	0.604526	0.21595	0.943833	0.882801	0.0791512
	0.544791	0.877321	0.162954	0.664211	0.699597	0.151364
	0.642635	1.46219	0.13057	0.737202	0.851937	0.241955
	0.262728	1.12065	0.822358	0.671661	0.280634	0.130748
	0.236739	0.994559	0.198514	0.550139	0.91169	0.0620168
	0.101851	0.396833	0.82433	0.258618	0.401717	0.328158
	0.0885466	0.380746	0.194172	0.238886	0.38089	0.18611
	0.036396	1.18238	0.365826	0.344808	0.439011	0.496523
	0.0182549	0.855624	0.368534	0.344176	0.509651	0.201527
	0.206967	0.96797	0.665998	0.2592	1.1616	0.672559
	0.177023	0.520606	0.47807	0.3296	1.0592	0.319214
		0.633988			0.0943776
		1.96041			0.167354
		0.709634			0.1588
		0.124108			0.135973
		0.670324			0.108578
		0.979588			0.12296
		0.340804			0.104779
		1.2212			0.48943
		1.87898			0.704834
		0.738166			0.338693
		0.149334			0.375206
		1.41126			0.352935
		1.75358			0.42719
		0.773818			0.451835
	Ces1d			Hmg-a2
	1.31591	0.723467	0.935603	0.0103811	0.0562957	0.042747
	1.16788	0.458992	0.72849	0.0356087	0.0316638	0.01543
	1.16781	0.494947	0.330174	0.0817926	0.0432738	0.018653
	1.38397	0.591297	0.540959	0.0430605	0.0433258	0.035217
	1.11999	0.616561	0.472829	0.0481479	0.093411	0.02823
	0.993749	0.425306	0.277444	0.0249891	0.0311029	0.013101
	0.757389	0.662545	0.958857	0.0637716	0.108651	0.06221
		0.193199	0.38523	0.0235815	0.0869109	0.2162
		0.301431	0.801207	0.0507934	0.0860676	0.03391
		0.832663	0.312053	0.0710946	0.0694808	0.0547
		0.40361	0.988544	0.03123	0.0442255	0.02433
		0.495522		0.00823	0.0750349	0.010751
		0.0522625
		0.119579
		0.188254
		0.416563
		1.16577

## Sheet: Fig 7 
																								Fig 7I
			Fig 7A					Fig 7B					Fig 7E						Fig 7F					Relative gene expression					Fig 7J
			WLE LysMcre/+ Chr2fl/fl mice	BLE LysMcre/+ Chr2fl/fl mice				LysM +/+ SerpinB2 fl/fl	LysMcre/+ SerpinB2 fl/fl + PBS	LysMcre/+ SerpinB2 fl/fl + IL4			3T3 fibroblasts						Relative gene expression					LysMcre/+ SerpinB2 fl/fl + PBS	LysMcre/+ SerpinB2 fl/fl + NAC	LysMcre/+ SerpinB2 fl/fl + PBS	LysMcre/+ SerpinB2 fl/fl + NAC		CCR2- mac %
													Undifferentiated	Differentiated					Ces1d		Ccl2								Water	NAC
			VAT wt (gm)					VAT wt (mg)						NAC 0 mM	IL-4	NAC 10 mM			PBS	NAC	PBS	NAC		Slc2a4		Ccl1			5	16
			1.63	2.1				1651	2700	1613		BODIPY MFI	411318	2262592	3119284	1230872			0	0.138753	1.14734	0.187015		0.124318	0.936864	0.186237	0.12648		9	18
			1.26	2.07				1511	2017	1180			738831	3626843	3498231	580918			0	0.719719	0.934232	0.286231		0.11385	1.16379	0.15008	0.136444		11	12
			2.01	2.443				1920	2674	1697			1.24071e+06	3767533	3327381	1350022			0	0.350388	0.968566	0.237241		0.883129	0.718809	0.0929825	0.276543		4.8	8
			1.78	2.345				1724	2801	1378			891234	3169263	2816215	1153223			0	1.55617	1.00223	0.304156		0.936252	0.848048	0.0923045	0.156905		4	17
			2.57	3.295				1635	2122	1063			515423	3088639	3018263	1819177			0	0.113079	0.990944	0.330969		0.812808	0.729316	0.317613	0.174656		6	14
			2.11	2.404				1842	1680	1269			782314	3772517	3182475	981242			0	0.778573	1.55902	0.24408		0.622448	0.762258	1.72189	0.058573		8	16
			1.66	3.12				1766	1822	1734			661236	3097337	2683124	1023456			0	0.541934	0.970619	0.270415		0.61553	1.13579	1.27539	0.051457		12	9
	Adipocytes diameter (uM)		1.934	2.846				2144	2322					3421652					0	1.42688	0.897871	0.277041		0.69271	0.940131	0.0585705	0.0991695		6	10
			Adipocytes %					1666	2422			Area (uM)	221.72	332.35	312.637	239.902			0	0.313472		0.303486		0.9627	1.15042	1.04432	0.054644		13	15
	100-200		27	5				2207	1816				212.289	286.342	365.827	240.903			0	0.248229				0.941618	0.888788	0.40501	0.0470155		14	19
	200-300		36	22					2100				226.275	286.275	301.632	208.151			0	3.25299e-06				0.348132	1.38779	0.261971	0.140974		10	10
	300-400		32	46		Adipocytes diameter (uM)			2065				218.326	291.205	284.12	247.905			0	0.0654435				0.636807	1.2452	0.210953	0.154026		7	12
	400-500		5	27				Adipocytes %					198.23	352.12	340.42	253			0	0.776229				Irs1		Ccl2			13	11
		Relative expression of genes in VAT	Cav -1			100-200		19	10.7143	22.8571			202.34	362.11	328.11	234.242			0	0.12335				0.42337	1.20066	0.161359	0.0234306
			0.171282	0.78429		200-300		47	21.4286	44.2857			211.24	321.65	308.86	218.11			0	9.83955e-05				0.669863	1.21402	0.264755	0.0311514
			0.450837	1.08447		300-400		22	46.4286	17.142			209.66	300.42	298.42	220.88			0	0.0230263				0.798511	1.41838	0.14011	0.0469854
			0.190272	0.319933		400-500		13	21.4286	15.7143									Irs1		Ccl3			0.821981	0.929387	0.964471	0.0984831
			0.0411264	0.416152				Adipocytes diameter				Fig 7G							0.0404368	0.060974	0.655356	0.0055227		1.65928	1.36904	0.402751	0.0388164
			0.34631	0.308352				402	424	168		LysM+/+ SerpinB2 fl/fl + PBS	LysMcre/+ SerpinB2 fl/fl + PBS	LysMcre/+ SerpinB2 fl/fl + NAC	LysM+/+ SerpinB2 fl/fl + PBS	LysMcre/+ SerpinB2 fl/fl + PBS	LysMcre/+ SerpinB2 fl/fl + NAC		0.0256172	0.118978	0.75693	0.114341		0.693655	0.916795	0.418347	0.0522633
			0.309595	0.80351				198	186	144									0.029972	0.138462	0.443456	0.032457		0.810842	1.29534	0.363555	0.0558156
			0.24927	1.09076				356	442	162									0.03936	0.14478	0.830478	0.060486		1.48799	1.06345	0.630783	0.00152622
			0.251216	0.33971				412	268	131		Fasting blood glucose (mg/dl)		GTT - AUC		ITT - AUC			0.0735696	0.0588088	1.11776	0.0080475		1.17381	1.5477	1.20233	0.0199479
			0.106323	0.420694				364	326	184		218	153	46530	38573	13125	9098		0.0570944	0.09666	0.85244	0.110726		1.28664	0.759944	0.547076	0.0379959
			0.291666	0.27964				466	198	287		189	130	48473	33585	10208	9038		0.0699068	0.0860488	0.278994	0.018221		0.659787	1.5483	0.362114	0.442043
			Mest					218	348	211		154	158	40890	41640	11108	10185		0.0686084	0.085484	0.255254	0.154579		0.896465	1.47302		0.338527
			0.217115	1.07994				288	278	263		178	141	41025	41798	9533	8955		Irs2		Ccl5			Irs2		Ccl3
			0.65824	1.28807				294	456	264		162	126	44865	33638	11618	7290		0.097944	0.247758	1.30903	0.0349742		0.834921	0.426875	1.49101	0.0887794
			0.331558	0.375535				245	366	288		188	149	36068	30195	11715	8295		0.285768	0.434182	0.420058	0.0560148		1.41916	0.490571	1.31907	0.119788
			0.152362	0.79999				256	232	221		213	161	44970	25208	11415	8618		0.240961	0.40838	0.341595	0.0553373		0.479542	0.516937	0.691426	0.153146
			0.658155	0.389472				178	388	210		178	134	43320	36878	11783	9240		0.134589	0.512057	0.628745	0.0444819		0.671861	0.585072	1.31998	0.0957908
			0.429097	1.23223				426	392	114		186	113	45180	31613				0.207879	0.492366	1.38477	0.0217925		0.585293	0.683384	0.435921	0.0906235
			0.374258	1.38433				312	224	262		166	119		38400				0.225239	1.27509	0.419084	0.0482598		0.840636	0.38161	0.750511	0.0831642
			0.3677	0.520232				196	369	389		152	104						0.340928	0.877828	0.369737	0.0615516		0.330958	0.393661	0.363053	0.109425
			0.120487	0.741517				198	288	376		199	168						0.376264	0.94325	0.706735	0.0435369		0.381884	0.40189	0.397365	0.144304
			0.461625	0.383323				268	321	322		Insulin (ng/ml)		Triglycerides (mMol)					Sfrp5		Ccl7				0.530264	0.487376	0.159723
			Bmp3					212	328	308		3.70195	0.31506	2.51095	1.38686				0.00232616	0.555273	1.03295	0.26427			0.459789	0.628498	0.101308
			0.29942	1.43184				263	276	289		9.13674	1.41777	2.70073	1.73723				0.578157	0.815481	0.561837	0.378053			0.508962	0.910671	0.130256
			0.60844	1.00024				246	322	200		5.11972	0.866415	2.0292	2.05839				0.0606324	1.13097	0.60149	0.396444			1.31041	0.85983	0.101685
			0.2266	0.52744				224	386	184		6.45873	1.49653	2.91971	1.64964				0.383034	1.48058	0.702091	0.398404		Irs3		Ccl5
			0.188752	0.8961				246	256	172		11.9723	2.59924	2.16058	1.43066				0.123168	1.16676	1.26453	0.268806		0.0978869	1.34926	0.620905	0.297635
			0.50934	0.141046				198	380	298		10.9483	0.78765	2.36496	1.21168				0.20145	1.38872	0.692696	0.39267		0.091244	1.33895	0.551159	0.351948
			0.64512	1.11626				326	320	242		5.74984	0.15753	2.37956	2.18248				0.212188	0.396183	0.761881	0.297037		0.0060976	1.25475	0.918055	0.889075
			0.28888	1.36424				148	362	286		3.78072	0.708885	2.11679	2.80292				0.146102	0.597258	0.753676	0.405853		0.0282946	0.387472	1.19134	0.363901
			0.2874	0.91388				322	294	246		5.11972	4.4896	2.71533	1.88321				0.399726	0.446496				0.0591648	0.841381	0.4312	0.326731
			0.086332	0.48156				229	388			3.93825	0.236295	1.76642	1.35766				0.473148	0.283297				0.0490416	1.11173	0.68583	0.258617
			0.44826	0.4092				284	402			3.70195	2.83554	3.0219	1.76642				Adipoq		Cxcl1			0.052727	0.940049	0.353275	0.334965
								323	360			3.85948		2.0292	2.11679				0.72798	0.138642	0.394315	0.352654		0.0790373	1.29745	0.309019	0.29801
			Fig 7D					268	378					2.56934	1.75182				0	0.51192	0.318738	0.829374		0.0482563	0.745243	0.929709	0.379745
			Adipocytes diameter					326	349					2.65693	1.41606				0.565122	1.46274	0.746545	0.781416		0.0485864	0.983831	1.55046	0.145428
			Near to CCR2- macs	Away from CCR2- mac				288	390					2.70073	1.34307				0	0.55992	1.2762	0.841099		0.160622	1.42972	0.662853	0.92954
									328					2.52555	2.37226				0	1.38642	1.78201	0.385412		0.281428	0.752505	0.772358	0.559835
			3.3	11.3					311					3.24088	2.78832				0.287148	0.4779	0.170834	0.762301		Sfrp5		Ccl7
			4	9					380					2.36496	1.76642				0.0862005	0.152088	0.41392	0.655333		0.090536	0.5348	1.26774	0.00937896
			8.2	10					364					2.55474					0	0.9087	1.15777	0.519144		0.0730728	1.25966	1.02705	0.0116963
			7.4	11										2.43796					0	0.0794895				0.513976	0.604272	0.593355	0.00742371
			3	6.8			Relative expression of genes in VAT	Cav -1						2.0438					0.0742035	0.357117				0.15684	1.07298	1.08152	0.0163838
			7.8	10				0.194616	0.3936	0.50166				2.58394					0.06744	0.292438				1.26782	0.370408	0.361937	0.00797914
			5.2	12				0.741896	0.578586	0.322428				2.17518					0.283934	0.758004				0.862872	0.17584	0.623033	0.00340295
			6.4	11				0.383099	0.707024	0.873828				3.24088					0.118634	0.0643845				0.363288	0.239624	0.25272	0.00746762
			8.9	8				0.502408	1.34848	0.20616				1.85401					0.175129	0.516135				0.281088	0.218016	0.315341	0.00500451
			2.7	7.4				0.3279	0.7452	0.256428				2.70073						0.132862				0.0776656	0.25024	0.244703	0.016504
			6.9	8.8				0.261816	1.34604	0.404298		Free fatty acids (mMol)		Free glycerol (mMol)						0.385625				0.121736	0.307456	0.364975	0.00924327
			10.4	9				0.12738	0.559488	0.20772		1.71812	1.91275	1.83893					Olr1		Cxcl5			0.119352	3.91838	0.748232	0.0202395
			3	10.2				0.55461	0.474734	0.313704		2.10067	1.38926	1.75839	1.21477				0.931404	0.0407652	0.827222	0.302873		0.25992	2.05559	0.726974	0.0349549
			4	13.1				0.441888	0.761317	0.37638		1.87919	1.89933	1.55705	1.31544				0.377772	0.0563376	0.604166	0.447204		Adipoq		Tnf-a
			2	5.6				0.316422	0.435822	0.54804		1.85235	1.8255	1.80537	1.15436				0.262884	0.0441564	1.27405	0.370169		0.442686	0.611278	1.18388	0.00066677
			5	7.7					0.549768			1.68456	1.87919	1.71812	1.56913				0.466128	0.0272124	0.7257	0.206285		0.326069	0.767087	1.20007	0.00127575
									0.979643			1.58389	1.31544	1.68456	0.856779				1.22093	0.420756	0.673531	0.377803		0.285656	0.591526	0.65436	0.00298261
									0.506238			2.14765	1.3557	1.92913	1.2349				0.553788	0.0711768	0.471307	0.373637		0.240086	0.522725	1.1906	0.00134743
								Mest				2.30872	1.97315	1.27785	0.912752				0.262884	0.443688	1.20904	0.314908		0.117519	1.56383	0.521445	0.00047616
								0.106841	0.587573	0.32893		2.38926	1.61745	2.11946	1.51007				0.466128	0.34146				0.51053	0.721423	0.959885	0.00064487
								0.170611	0.961443	0.255423		2.28188	1.12752	1.47651	0.985436				Msr1		Cxcl10			0.500352	0.440862	0.440734	0.00129825
								0.647754	0.586236	0.656173		2.84564	1.96644	1.60403	1.70201				0.0217085	6.2652e-05	0.740631	0.223408		0.693232	1.00251	0.254408	0.00183267
								0.369166	0.439144	0.507062		2.13423	1.34899	1.84564	1.12752				0.0062124	4.95165e-05	0.153841	0.435064		0.599039	0.554025	0.389728	0.00075048
								0.236943	0.51541	0.794772		2.36913	1.99329	1.75839	1.40268				0.0028392	5.11815e-06	1.40777	0.323784		0.600833	0.418952	0.484857	0.00064998
								0.5859	1.28616	0.48251		1.92617	1.79866	1.74497					0.00037965	0.000146137	0.162267	0.465743		0.623149	1.29601	0.952461	0.00476174
								0.947429	1.0276	0.5173		2.02685	1.95973	1.72483					0.0165138	0	0.269874	0.230854		0.798039	1.27446	0.976637	0.00377663
								0.446873	1.49553	0.3766		1.95973	1.39597	1.57718					0.0055962	0	0.365912	0.471055		Olr1		Il-10
								0.621824	0.63861	0.865462		1.95302	1.24161	1.69799					0.0042495	0.000116082	0.390798	0.27287		1.59414	0.565862	0.652692	1.7004
								0.395822	0.70861			1.66443	1.71544	1.33624					0.00068427	0	0.451904	0.490226		1.47138	0.797226	0.564388	1.95721
									0.864199			1.6443	1.81544	2.00671					0.251621	0.00141541	0.477894	0.159718		0.90111	1.04046	0.862119	1.24257
								Bmp3				1.87919	1.13423						0.115273	1.07321e-05	0.40906	0.34987		0.854354	1.1095	0.987864	1.11543
								0.612	0.83	0.537		2.21476							0.708308	8.1798e-05	0.781378	0.099408		0.387142	0.148352	1.49032	1.76156
								0.123	0.62738	0.24337		2.51007							0.510119	0.00787815	0.42033	0.058968		0.4882	0.2295	1.06402	1.22506
								0.436	0.315237	0.712		2.19463							1.14075	0.00804405	0.278556	0.060676		0.25094	0.153046	0.777532	1.56094
								0.312	0.39283	0.1256		2.73826							0.516748	0.157719	0.239566	0.00067028		0.142866	0.028192	0.768515	1.48834
								0.152	0.6412	0.3123		2.24161							1.43444	0.347149		0.222906		1.1167	0.124042	0.248764	1.39569
								0.312	0.4526	0.521		2.7047							0.166049	0.226532		0.121362		0.512994	0.105866	0.212011	0.824032
								0.57393	1.168	0.3738									Cd36		Il10			1.01073	0.287482	0.745133	1.07355
								0.412	0.4622	0.622									0.341029	0.021508	0	0.064142		0.461684	0.158234	1.12413	1.49625
								0.2537	0.68822	0.1823									0.0789316	0.068046	0	0.429488		Msr1		Cxcl1
								0.7263	0.916	0.35									0.015246	0.0443252	0.0740124	0.301268		0.720714	0	1.54343	0.0413882
																			1.46571	0.0685652	0	0.33068		0.199303	0.120213	1.33527	0.0369591
																			0.671901	0.0416772	0	0.078185		0	0	0.764871	0.0409382
																			0.0665884	0.039252	0	0.373296		1.58992	0.169979	1.37176	0.0177985
																			0.125546	0.0993192	0.000616204	0.129372		0.895432	0	0.380461	0.0247712
																			0.625146	0.0086004	0.747306	0.860766		0.936976	0.000190665	0.710681	0.016155
		Fig. 7C and 7H		Fig 7C								Fig 7H			Fig 7H				Abca1		Cav-1			0.215274	0	0.345212	0.0183716
		MW marker	Kda																0.79794	0.715056	0.54618	0.378453		0	0	0.35981	0.0296345
		Ladder band 1	250																0.656017	1.30273	0.799092	0.63684		0.353091	0	0.376539	0.0748189
		Ladder band 2	130																1.0079	1.49073	0.358851	0.328319		1.5962	0	0.466112	0.0359934
		Ladder band 3	100																0.821299	0.656061	1.08153	0.167295		0.257786	0	0.728455	0.0542072
		Ladder band 4	70																0.663624	0.903368	0.691893	0.469605		1.024	0.14679	0.801078	0.0269278
		Ladder band 5	55																0.467411	0.988093	0.708465	0.347186		Cd36		Cxcl2
		Ladder band 6	35																0.483847	1.15659	0.634716	0.24201		0.774821	0.0512517	1.30086	0.0405617
		Ladder band 7	25																0.569958	0.74367	0.661821	0.202965		0.537842	0.0981961	1.34541	0.0472242
		Ladder band 8	15																0.468585	0.930519	0.4752	0.321		1.42374	0.0404864	0.767792	0.0401696
		Ladder band 9	10																0.719925	1.06481	0.51201	0.23805		1.29483	0.14756	1.26868	0.0462945
																			0.704268	0.645261				0.704816	0.0125566	0.447654	0.0471577
																			0.586641	0.70578				0.557985	0.020754	0.872732	0.0312923
																			0.762438	0.826137				0.767076	0.0346946	0.422963	0.0323316
																			Abca4		Bmp3			0.518855	0.0195445	0.367343	0.0270962
																			0.12655	0.024234	0.758146	0.196296		0.614378	0.0281505	0.450068	0.0467188
																			0.5148	0.15518	0.949863	0.435685		0.813422	0.0191944	0.643034	0.0453638
																			0.6457	0.69605	0.586493	0.256337		0.316878	0.132209	0.777934	0.0768794
																			0.6863	0.058442	0.627645	0.529351		0.233024	0.185153	0.925999	0.0371396
																			0.32182	0.054365	0.807124	0.331397		Abca1		Cxcl5
																			0.028328	0.012743	1.25464	0.21324		0.270312	0.545879	1.5466	0.0529867
																			0.43229	0.015536	0.532188	0.0317794		0.917672	1.05795	1.22196	0.0655312
																			1.40904	0.14818	0.386521	0.248083		1.01941	0.999867	0.774254	0.0562296
																					0.687412	0.395123		0.726003	1.61519	1.43127	0.0491212
																			Abcg3		Abcg4			1.03282	0.328691	0.398738	0.015776
																			0	0.17206	0.5046	0.30607		1.25142	0.294833	0.730389	0.0151116
																			0	0.893925	0.66555	1.29773		0.619475	0.650105	0.396381	0.0247228
																			0	0	0.43776	0.77239		0.712956	0.422396	0.378914	0.0326594
																			0	0.747725	0.19395	1.2204		0.888069	0.629801	0.485465	0.0502398
																			0	0.237555	0.62614	0.35852		1.37834	0.226554	0.757922	0.0424852
																			0	0.62185	0.43365	1.1743		0.452322	1.60769	0.718257	0.0581866
																			0	0	0.35818	0.74883		1.49511	1.67919	0.844479	0.0363386
																			0	0.357325	0.10983	1.08746		Abca4		Cxcl10
																			Cxcl2		Ccl1			0.0527976	0.260118	1.1618	0.0373112
																			1.28972	0.0338303	1.02385	0.0165681		0.234366	0.470694	0.8947	0.0483602
																			0.524073	0.168596	0.827985	0.195501		0.531858	1.79845	0.745159	0.0268292
																			0.0470365	0.0488824	0.225393	0.07068		0.527802	0.462294	1.3209	0.0392946
																			0.508879	0.239835	0.808092	0.060276		0.6483	0.486198	0.47166	0.00656548
																			1.33592	0.0111034	0.304932	0.00190377		0.085086	0.274968	0.873441	0.0204377
																			0.601528	0.168783	1.08136	0.0097365		0.150096	0.27726	0.444908	0.0167389
																			0.596481	0.05628	0.19497	0.0038169		0.266262	0.158286	0.389237	0.0110456
																			0.0614873	0.117036	0.910926	0.256302		0.041346	0.403404	0.368119	0.0357015
																					0.257175			0.421854	0.167544	0.683595	0.0364928
																					1.84815			1.55092	1.35398	0.783183	0.0410579
																								0.843522	0.34902	0.727421	0.041549
																								Abcg1		Il-1b
																								0.274933	0.325366	1.69838	0.0120363
																								0.341513	0.352866	1.36364	0.0203625
																								0.323825	1.17208	0.646038	0.0385152
																								0.196445	0.613667	1.1426	0.0108334
																								0.261858	0.378924	0.50838	0.0019146
																								0.37645	0.375523	0.861626	0.00305025
																								0.275996	0.353215	0.518394	0.017931
																								0.230002	0.421759	0.394488	0
																								0.288858	0.3137	0.270936	0
																								0.264485	0.598546	0.684091	0.00371325
																								0.492528	1.14621	0.559869	0.0191446
																								0.65499	0.908681	1.04534	0
																								Abcg4		Il-6
																								0.00022804	0.733138	0.623188	0.872984
																								0	0.824342	0.606215	0.877328
																								0	0.948139	1.24349	1.23046
																								0.0042298	0.491223	1.36309	1.07203
																								0.00058662	0.944001	1.05944	1.12268
																								2.7799e-05	0.64867	1.01804	0.84564
																								1.0011e-05	0.686779	1.11549	1.10687
																								0.00033731	0.775369	1.02379	0.915045
																								0.0084335	0.89357	0.993819	0.824441
																								0.128133	0.791466	1.20243	1.0254
																								0	0.461926	1.35042	0.972446
																								0.00016326	0.226675	0.974629	0.917568
																								Ces1d		Cav1
																								0.133898	0.103027	0.331324	0.226382
																								0.186397	0.228555	0.318922	0.0722575
																								1.14112	0.149325	1.14234	0.311063
																								0.99486	0.201323	0.7863	0.714436
																								1.08817	0.0123323	1.32177	0.09242
																								1.42624	0.0133927	1.96432	0.115813
																								1.25467	0.0711637	0.462288	0.1394
																								0.595275	0.100672	0.331141	0.125561
																								0.232657	0.200535	0.383135	0.199658
																								0.398512	0.14439	0.640262	0.231467
																								0.676658	0.74412	0.706828	0.628678
																								0.930758	1.49059	0.957305	1.48389
																								Hmga2		Mest
																								1.71696	0.116936	0.215355	0.228117
																								1.4077	0.112484	0.193186	0.372592
																								0.994767	0.130994	1.34667	0.123441
																								1.59214	0.079386	0.491461	0.347151
																								0.500746	0.108731	0.53512	0.0326775
																								1.13192	0.102154	1.45591	0.039111
																								0.550173	0.114508	0.101189	0.017226
																								0.449144	0.0889024	0.0804	0.052641
																								0.371479	0.125072	0.632687	0.0391905
																								0.333118	0.116812	0.851052	0.373078
																								0.904658	0.169644	0.54534	0
																								0.953107	0.14696	0.532368	0
																								Cd11b		Bmp3
																								0.407536	0.291613	0.179417	0.125881
																								0.354683	0.599329	0.184247	0.272251
																								1.06523	0.653415	0.578228	0.804601
																								1.02167	0.77756	0.679469	0.612227
																								1.41965	0.187684	0.92183	0.102788
																								1.28256	0.284021	1.58801	0.218036
																								0.666879	0.458455	0.865634	0.21168
																								0.434819	0.265402	0.743365	0.124712
																								0.63455	0.0589785	0.459088	0.526015
																								1.02455	0.205198	0.486864	0.376194
																								1.12335	0.197075	0.71953	0.904855
																								0.270854	0.727143	0.912408	0.980595

## Sheet: Fig S1
		Fig S1 D																Fig S1 I				Fig S1 J
		Name	Relative read counts (TPM)						CD 206+ macs avg TPM	Relative TPM based on CD 206+ macs avg TPM								Mac / mg of VAT				% CX3CR1- CCR2+ macs		% CX3CR1- CCR2+ macs/mg of VAT
			CD 206 - macs			CD206+ macs				CD 206 - macs			CD206+ macs					CX3CR1+ CCR2+		CX3CR1- CCR2-
	Insulin resistance inducing pro-inflammatory genes	Cd74	1.62141	1.37054	1.5231	1.26959	1.5296	1.63149	1.4769	1.09555	0.926037	1.02912	0.857831	1.03351	1.10236			Lean/non-diabetic	Obese/ diabetic	Lean/non-diabetic	Obese/ diabetic	Lean/non-diabetic	Obese/ diabetic	Lean/non-diabetic	Obese/ diabetic
		Itgax	1.67869	1.41805	1.41994	0.361311	0.224061	0.367315	0.317562	5.24591	4.43139	4.4373	1.1291	0.70019	1.14786
		Tnfrsf1b	1.53954	1.49963	1.4625	1.3808	1.65453	1.64528	1.5602	0.986887	0.961304	0.937502	0.885126	1.0606	1.05467			48.92	144.47	249.89	194.58	15.1	3.93	56.83	15.38
		Tnfsf9	1.50393	1.55444	1.43752	0.909365	1.4697	1.12555	1.1682	1.28541	1.32858	1.22865	0.777235	1.25615	0.962005			30.53	75.94	244.83	112.133	6.5	4.78	20.95	10.61
		S100a4	1.74395	1.30946	1.47434	1.44821	1.37073	1.46813	1.42902	1.21954	0.915706	1.03101	1.01274	0.958553	1.02666			40.2	162.78	415.63	167.44	7.13	5.27	37.27	20.47
		S100a6	1.63757	1.46384	1.4098	1.74877	1.50268	1.56293	1.60479	1.02348	0.914898	0.881126	1.09298	0.939175	0.976829			36.45	392.55	245.55		6.13	2.29	19.59	35.39
		H2-Aa	1.64195	1.36731	1.50752	1.18245	1.49828	1.58085	1.42052	1.1563	0.962896	1.06164	0.832709	1.05512	1.11327
		H2-Ab1	1.66116	1.35104	1.50693	1.02363	1.20781	1.22558	1.15234	1.44449	1.17481	1.31038	0.890116	1.05027	1.06572			Fig S1K
		H2-DMa	1.66338	1.32048	1.53705	1.00479	1.13927	1.13814	1.09407	1.52636	1.2544	1.36462	0.807913	0.914345	0.893142			Macs / mg of VAT
		H2-DMb1	1.66373	1.3673	1.48744	0.880625	0.996637	0.973525	0.950262	1.75129	1.43926	1.56573	0.926974	1.04909	1.02476			HFD 1 month				HFD 2 months
		H2-DMb2	1.80574	1.15905	1.57586	0.317677	0.288109	0.267692	0.29116	6.22668	3.99671	5.43399	1.09544	0.99348	0.923077			CD9+		Tim4+		CD9+		Tim4+
		H2-Eb1	1.61373	1.37414	1.5264	1.13614	1.44113	1.49546	1.35758	1.18657	1.0104	1.12235	0.8354	1.05966	1.0996			Lean/non-diabetic	Obese/ diabetic	Lean/non-diabetic	Obese/ diabetic	Lean/non-diabetic	Obese/ diabetic	Lean/non-diabetic	Obese/ diabetic
		H2-Eb2	1.17469	1.8967	1.39641	0.480938	0.2475	0.285469	0.337969	3.45496	5.57854	4.10708	1.41452	0.727941	0.839614
		Csf2ra	1.57256	1.42675	1.509	1.10129	1.04309	1.05047	1.06495	1.48355	1.34599	1.42359	1.03895	0.984046	0.991008			10151.7	76481.6	5755.1	71424.9	30443.1	63251.6	19042.4	48695.5
	Insulin sensitivity enhancing anti-inflammatory genes	Cd 209a	0.144789	0.0735255	0.0858592	0.155447	0.127381	0.180912	0.15458	0.965261	0.49017	0.572394	1.03631	0.849205	1.20608			13038.2	77287	6681.69	71192.4	33083.8	58338.3	21149	42596.2
		Cd 209b	0.114926	0.113148	0.0717167	8.991	7.42281	10.3459	8.9199	0.0128841	0.0126848	0.00803999	1.00796	0.832153	1.15985			12013.3	54275.1	5943.96	52119.8	50182.3	76475.9	33191	4939.95
		Cd 209c	0.142667	0.0833871	0.0779452	0.175065	0.160368	0.172403	0.169279	0.839216	0.490512	0.458501	1.02979	0.943343	1.01414			34784.6	57279	33834.2	53998.1	48640.7	102845	31652.2	17781.1
		Cd 209d	0.120503	0.0857323	0.0975912	2.9668	2.19596	3.2105	2.79108	0.043191	0.0307284	0.0349789	1.06337	0.787081	1.15072			38404.8	60945	36892.8	59047.3	38317.2	71851.3	23204.1	4866.33
		Cd 209e	0.257852	0.180295	0.166043	1.88292	1.80261	1.88914	1.85822	0.13863	0.0969328	0.0892702	1.01232	0.969148	1.01567			38565.4	72544.5	36434.5	69642.7	38828	100330	22918.2	19810.3
		Cd 209f	0.106219	0.122818	0.0688577	22.6765	16.6799	25.2464	21.5342	0.00493353	0.00570448	0.00319822	1.05325	0.774728	1.17261				70346.2		64102.5	41589.6	85857.6	23594.1	9580.68
		Cd 209g	0.0860652	0.126696	0.0885065	23.8105	16.1344	24.6754	21.5401	0.0039956	0.00588188	0.00410894	1.10541	0.749044	1.14556				75610.5		68544.1	43053.7	90534.5	24536	11448
		Dab2	0.200048	0.215086	0.182923	1.09666	1.17262	1.27583	1.1817	0.169533	0.182276	0.15502	0.929371	0.993749	1.08121								119032		14894.6
		Saa3	0.168143	0.248429	0.177321	0.665357	0.258446	0.385386	0.436396	0.382143	0.56461	0.403003	1.51218	0.587378	0.875877								86122.6		16715.8
		Saal 1	0.0990436	0.0973744	0.103374	0.112154	0.124003	0.114329	0.116829	0.825363	0.811453	0.861449	0.934615	1.03335	0.952744								99267.2		11099.5
		Tgfbr2	0.173534	0.252683	0.167825	1.05225	1.08107	1.26373	1.13235	0.15357	0.223613	0.148517	0.931198	0.956701	1.11834								120503		23388.8
		Lyve1	0.0943843	0.14059	0.0620083	15.939	12.1947	14.0782	14.0706	0.00670819	0.00999215	0.00440713	1.13283	0.866715	1.00058								99822.9		16121.1
		Id2	0.108089	0.0975317	0.0945583	0.0663231	0.0807529	0.0809426	0.0760062	1.35112	1.21915	1.18198	0.829039	1.00941	1.01178								108436		24515.1
		Id3	0.0869906	0.131871	0.0778627	0.156619	0.174461	0.15847	0.163183	0.543691	0.824197	0.486642	0.978872	1.09038	0.990437
		Cd163	0.118924	0.0927936	0.0895293	2.19901	1.86833	2.05682	2.04139	0.0582963	0.045487	0.0438869	1.07794	0.915849	1.00824
	Fig S1 E																					Fig S1 O			Fig S1 P
	Genes relative expression values used to generate the PCA plot																					CX3CR1- CCR2- macs %			% chimerism
	Insulin sensitivity genes				Insulin resistance genes				ATM markers				MDM markers				Anti-oxidant genes					CD	HFD	HFD withdrawal	monocytes	resident macs
	CX3CR1- CCR2-	CX3CR1+ CCR2+	CD206+	CD206-	CX3CR1- CCR2-	CX3CR1+ CCR2+	CD206+	CD206-	CX3CR1- CCR2-	CX3CR1+ CCR2+	CD206+	CD206-	CX3CR1- CCR2-	CX3CR1+ CCR2+	CD206+	CD206-	CX3CR1- CCR2-	CX3CR1+ CCR2+	CD206+	CD206-						HFD withdrawl
																										0 months	2 months	4 months
	1.34561	0.084994	2.9668	0.120503	0.505588	0.921302	0.361311	1.62141	1.26413	0.144014	2.82525	0.135116	0.49749	0.845501	0.1215	1.8795	0.502659	0.929554	0.607148	1.09923		10.1	18.5	31.1*	40.2	2.88	4.51	8.65
	1.29469	0.15866	2.19596	0.085732	0.106617	1.15697	0.880625	1.67869	1.0763	0.471888	3.15639	0.137928	0.418989	0.813824	0.349222	0.873027	0.295612	1.00836	0.008739	1.09554		9.8	18.6	16.8	14.2	1.32	10.4	4.37
	1.51992	0.080187	3.2105	0.097591	0.485947	1.29832	0.909365	1.53954	1.13564	0.213594	2.10838	0.087475	0.36845	1.04745	0.218077	1.23923	0.415751	0.985762	0.464744	1.04381		9.7	18.1	19.6	19.9	1.54	3.71	3.37
	1.1199	0.302449	2.67645	0.086065	0.335923	1.32003	0.317677	1.50393	1.13264	0.110232	1.58543	0.144892	0.263216	1.24482	0.390739	1.09215	0.45127	0.981407	0.037806	1.14931		17.2	23.2	8.48	18.6	2.83	3.87	6.93
	1.15523	0.137271	1.67989	0.200049	0.518937	1.29851	0.480938	1.74395	0.899423	0.304094	1.80692	0.230635	0.13311	2.96127	0.196714	1.17391	0.186126	1.00144	0.090105	1.02179					35	3.67	4.14	5.7
	0.459224	0.213596	1.88292	0.257852	0.550823	0.809629	0.224061	1.37054	0.667417	0.176758	2.17177	0.143752	0.408179	1.18879	0.177	1.10567	0.250371	0.958958	0.003499	1.15237					37.1	2.2	3.56	6.54
	0.675882	0.36832	1.80262	0.180295	0.557277	0.902125	0.996637	1.41805	0.610827	0.751716	2.70826	0.12361	0.532552	1.33996	0.544513	0.809288	0.127362	1.04532	0.004431	1.19217					24.9	1.29	2.93	7.05
	0.600103	0.168491	1.88914	0.166043	0.787066	0.802132	1.4697	1.49963	0.809932	0.458346	2.19548	0.09261	0.476214	1.2081	0.102115	0.754006	0.318127	1.05486	0.161217	0.966524					15	3.6	2.78
	0.980898	0.349968	2.38105	0.126696	0.371487	0.883171	0.288109	1.55444	0.942898	0.255142	1.5501	0.129101	0.150482	1.60274	0.483634	0.992357	0.066696	1.08924	0.383894	1.44047
	0.638208	0.248395	1.61344	0.215086	0.433029	0.876567	0.2475	1.30946	0.810643	0.662947	1.23106	0.20509	0.568675	1.007	0.101143	0.992023	0.224355	1.04493	0.875469	0.949827
	1.19517	0.055825	1.09666	0.106219	0.42969	1.26907	0.367315	1.5231	1.06845	0.125518	2.19564	0.095754	0.594331	1.20381	0.15225	0.94335	0.237933	0.989431	0.157336	0.986491
	1.02943	0.184361	1.17262	0.122818	0.22533	0.940903	0.973525	1.41994	1.31287	0.613422	3.29081	0.114409	0.548459	1.82255	0.460397	0.833942	0.327158	1.06986	0.004408	1.13309
	0.879972	0.048422	1.27583	0.068858	0.586601	0.899546	1.12555	1.4625	1.05443	0.38388	2.79355	0.097727	0.335923	1.47087	0.117115	1.03438	0.421803	1.0846	1.28584	0.901889
	0.899203	0.210846	2.5	0.088507	0.235793	0.796797	0.267692	1.43752	0.924463	0.325341	2.04702	0.099905	0.371487	1.12252	0.478194	1.07167	0.324476	1.04327	0.470355	0.946111
	1.20656	0.119288	2.46	0.182923	0.510613	0.824927	0.285469	1.47434	1.28993	0.343591	1.85433	0.155952	0.235793	0.778963	0.145	1.11065	0.266222	1.03009	0.044024	1.0813

## Sheet: Fig S2
	Fig S2A					LysMcre/+ Chr2 fl/fl mice and light exposure (LE)							Fig S2E
	Annexin V MFI in PI- cells in LysMcre/+ Chr2 fl/fl mice and light exposure (LE)					Fig S2B		Fig S2C		Fig S2D			GTT AUC (15 days)		GTT AUC (30 days)		Body weights (gms)
						White (W)	Blue (B)	White (W)	Blue (B)	White (W)	Blue (B)		LysMcre/+ Chr2 fl/fl mice and light exposure (LE)
	CX3CR1- CCR2-		CX3CR1+ CCR2+			TIM4+ macs / FOV		Annexin V (MFI)		Macs / FOV			White (W)	Blue (B)	White (W)	Blue (B)	White (W)	Blue (B)
	White (W)	Blue (B)	White (W)	Blue (B)				Microglia					30713	25365	31658	24315	30.77	27.54
	10575	9948	25865	32128		31	1.66667	733	672	180	135		20835	21758	25793	27510	22.51	26.6
	8253	16372	19356	40814		47.5	2.85714	616	602	167	143		30983	22733	24998	25425	36.45	42
	4315	3894	9325	33537		67.1429	2.5	672	654	203	159		35678*	25688	22703	24548	28.53	36
	3665	8348	13299	33774		39.7959	2.22222			159	164		26715	24795	27135	25455	42	44.4
						28.1818	1.81818			111	109		30083	23070	21488	22388	29	30.08
						CD9+ macs / FOV		Kupffer cells		Kupffer cells / FOV			22020		19635	23760	27	33
						33	15.8333	2970	3098	80	50		27293			23483	28.2	28
						47.5	25.7143	3008	3149	97	27						35	29
						61.4286	18.75	3081	3167	90	90						32	46.12
						40.8163	15.5556			22	63						44.22	35.1273
						30	15.4545			72	96						38.19	50.2
								Splenic macs									46.22
								3911	3640
								3535	3570
								3552	3434
	Blots quantification in LysMcre/+ Chr2 fl/fl mice and light exposure (LE)
	Fig S2F				Fig S2G
	pAkt/Akt in muscle		pAkt/Akt in VAT		Glut4 in muscle		Adipoq in VAT		Glut4 in VAT		Ppar-g in VAT
	White (W)	Blue (B)	White (W)	Blue (B)	White (W)	Blue (B)	White (W)	Blue (B)	White (W)	Blue (B)	White (W)	Blue (B)
	0.892203	0.582661	0.723	0.423	0.344296	0.0737522	0.251503	0	0.27521	0.238259	0.407056	0.485695
	0.782884	0.79699	0.55	0.2325	0.613797	0.00166799	0.338761	0	0.349344	0.297302	0.7255*	0.204202
	0.741633	0.580791	0.812	0.580791	0.580953	0.209416	0.761239	0	0.48768	0.203995	0.301645	0.18892
	1.05653	0.858691	0.66	0.418519	0.191923	0.00152833	0.746314	0	0.374444	0.128054	0.476797	0.00193126
	0.523311	0.406506	0.523311	0.406506	0.111312	0.00140235	0.649981	0.16267	0.460902	0.205986	0.498733	0.00116952
	0.621882	0.381004	0.234	0.0912	0.47845	0.0957034	0.180372	0.00829	0.257283	0.081241	0.437984	0.515511
	1.18052	0.506527	0.66*	0.422	0.823838	0.00163492	0.242758	0.2537	0.611656	0.173598	0.780778	0.216917
	1.15579	0.718941	0.467	0.312	0.772109	0.294693	0.648889	0.31425	0.538873	0.389724	0.32213	0.207324
	0.811869	0.656338	0.989	0.213	0.266826	0.00152977	0.670376	0.228	0.74421	0.0980323	0.516763	0.00141001
	0.776615	0.418519	0.7467	0.111	0.1471	0.0017645	0.509807		0.333732	0.20289	0.53259	0.00067*

## Sheet: Fig. S3
		Fig S3 G
		Blots quantification
		pAkt / Akt in muscle		pAkt / Akt in VAT		pAkt / Akt in liver
		LysM+/+ Ifngrfl/fl	LysMcre/+ Ifngrfl/fl	LysM+/+ Ifngrfl/fl	LysMcre/+ Ifngrfl/fl	LysM+/+ Ifngrfl/fl	LysMcre/+ Ifngrfl/fl
		0.03	0.78	0.02	0.24	0.02	0.63
		0.03	0.52	0.1	0.35	0.03	0.72
		0.05	0.26	0.006	0.65	0.07	0.64
		0.04	0.42	0.006	0.47	0.04	0.42
		0.03	0.31	0.17	0.48	0.18	0.52
		0.11	0.42	0.14	0.64	0.21	0.39
		0.07	0.38	0.12	0.36	0.11	0.48
		0.16	0.29	0.04	0.28	0.08	0.56
		0.08	0.54	0.11	0.42	0.09	0.34
		0.09	0.62	0.12	0.58
		Glut4 in muscle
		LysM+/+ Ifngrfl/fl	LysMcre/+ Ifngrfl/fl
		0.115	0.332
		0.089	0.284
		0.124	0.412
		0.147	0.26
		0.082	0.354
		0.153	0.284
		Glut4 in VAT		Adipoq in VAT		Ppar-g in VAT
		LysM+/+ Ifngrfl/fl	LysMcre/+ Ifngrfl/fl	LysM+/+ Ifngrfl/fl	LysMcre/+ Ifngrfl/fl	LysM+/+ Ifngrfl/fl	LysMcre/+ Ifngrfl/fl
		0.05	0.43	0.1232	0.436071	0	0.1856
		0.17	0.46	0.1454	0.398884	0.1123	0.265
		0.14	0.29	0.0985	0.291534	0.089	0.13
		0.02	0.26	0	0.152576	0.02	0.26
		0.09	0.35	0	0.164326	0.09	0.5478
		0.15	0.19	0	0.186992	0.15	0.328

[truncated: 5 more sheets: Fig. S4, Fig. S5, Fig. S6, Fig S7, Sheet1]
